# Supplementary material for: A novel engineered strain of Methylorubrum extorquens for methylotrophic production of glycolic acid
Source: Microb Cell Fact. 2024 Dec 23;23:344. doi: 10.1186/s12934-024-02583-y (PMC11665112; doi:10.1186/s12934-024-02583-y)
Supplement: Supplementary file 1 — Supplementary material 1. [file 12934_2024_2583_MOESM1_ESM.xlsx]

## Sheet: iRP911 Reactions
Identifier	Name	Equation	Subsystem	Compartmentation	EC number	Reversibility	Confidence score	Gene to Protein to reaction association	Reference
EX-0001	exchange flux : methanol	= methanol[e]	exchange with environment	extracellular		r	E5	-
EX-0002	exchange flux : oxygen	= O2[e]	exchange with environment	extracellular		r	E5	-
EX-0003	exchange flux : nitrogen	= NH3[e]	exchange with environment	extracellular		r	E5	-
EX-0004	exchange flux : CO2	= CO2[e]	exchange with environment	extracellular		r	E5	-
EX-0007	exchange flux : formaldehyde	= formaldehyde[e]	exchange with environment	extracellular		r	E5	-
EX-0008	exchange flux : phosphate	= phosphate[e]	exchange with environment	extracellular		r	E5	-
EX-0009	exchange flux : succinate	= succinate[e]	exchange with environment	extracellular		r	E5	-
EX-0010	exchange flux : fumarate	= fumarate[e]	exchange with environment	extracellular		r	E5	-
EX-0011	exchange flux : citrate	= citrate[e]	exchange with environment	extracellular		r	E6	-
EX-0012	exchange flux : glycolate	= glycolate[e]	exchange with environment	extracellular		r	E5	-
EX-0013	exchange flux : formate	= formate[e]	exchange with environment	extracellular		r	E5	-
EX-0014	exchange flux : oxalate	= oxalate[e]	exchange with environment	extracellular		r	E5	-
EX-0015	exchange flux : acetate	= acetate[e]	exchange with environment	extracellular		r	E5	-
EX-0016	exchange flux : D-gluconate	= D-gluconate[e]	exchange with environment	extracellular		r	E6	-
EX-0017	exchange flux : putrescine	= putrescine[e]	exchange with environment	extracellular		r	E6	-
EX-0019	exchange flux : 2-oxoglutarate	= 2-oxoglutarate[e]	exchange with environment	extracellular		r	E5	-
EX-0020	exchange flux : SO42-	= SO42-[e]	exchange with environment	extracellular		r	E5	-
EX-0021	exchange flux : Na+	= Na+[e]	exchange with environment	extracellular		r	E5	-
EX-0022	exchange flux : thiosulfate	= thiosulfate[e]	exchange with environment	extracellular		r	E5	-
EX-0023	exchange flux : nitrate	= NO3-[e]	exchange with environment	extracellular		r	E6	-
EX-0024	exchange flux : L-glutamate	= L-glutamate[e]	exchange with environment	extracellular		r	E6	-
EX-0025	exchange flux : L-aspartate	= L-aspartate[e]	exchange with environment	extracellular		r	E6	-
EX-0026	exchange flux : H2O	= H2O[e]	exchange with environment	extracellular		r	E5	-
EX-0027	exchange flux : ethanolamine	= ethanolamine[e]	exchange with environment	extracellular		r	E5	-
EX-0028	exchange flux : (S)-malate	= (S)-malate[e]	exchange with environment	extracellular		r	E5	-
EX-0029	exchange flux : pyruvate	= pyruvate[e]	exchange with environment	extracellular		r	E5	-
EX-0030	exchange flux : D-glucose	= D-glucose[e]	exchange with environment	extracellular		r	E6	-
EX-0031	exchange flux : D-ribose	= D-ribose[e]	exchange with environment	extracellular		r	E5	-
EX-0032	exchange flux : 5-dehydro-D-gluconate	= 5-dehydro-D-gluconate[e]	exchange with environment	extracellular		r	E5	-
EX-0033	exchange flux : Co2+	= Co2+[e]	exchange with environment	extracellular		r	E5	-
EX-0034	Biomass flux : L-rhamnose	dTDP-a-L-rhamnose + H2O = L-rhamnose + dTDP	biomass and maintenance equation	cytoplasmic		nr	E6	-
EX-0035	Biomass flux : N-acetyl-D-glucosamine	UDP-N-acetyl-D-glucosamine + H2O = N-acetyl-D-glucosamine + UDP	biomass and maintenance equation	cytoplasmic		nr	E6	-
EX-0036	exchange flux : proton	= H+[e]	exchange with environment	extracellular		r	E5	-
EX-0037	exchange flux : H2O2	= H2O2[e]	exchange with environment	extracellular		r	E5	-
EX-0038	exchange flux : Fe2+	= Fe2+[e]	exchange with environment	extracellular		r	E5	-
EX-0039	exchange flux : molybdate	= molybdate[e]	exchange with environment	extracellular		r	E5	-
EX-0040	exchange flux : potassium	= K+[e]	exchange with environment	extracellular		r	E5	-
EX-0041	exchange flux : magnesium	= Mg2+[e]	exchange with environment	extracellular		r	E5	-
EX-0042	exchange flux : calcium	= Ca2+[e]	exchange with environment	extracellular		r	E5	-
EX-0043	exchange flux : copper	= Cu2+[e]	exchange with environment	extracellular		r	E5	-
EX-0044	exchange flux : manganese	= Mn2+[e]	exchange with environment	extracellular		r	E5	-
EX-0045	exchange flux : zinc	= Zn2+[e]	exchange with environment	extracellular		r	E5	-
EX-0046	exchange flux : chloride	= Cl-[e]	exchange with environment	extracellular		r	E5	-
EX-0047	exchange flux : light	= photon	exchange with environment	extracellular		nr	E6	-
EX-0048	exchange flux : D-arabinose	= D-arabinose[e]	exchange with environment	extracellular		r	E5	-
EX-0049	exchange flux : L-arabinose	= L-arabinose[e]	exchange with environment	extracellular		r	E5	-
EX-0050	exchange flux : D-arabinonate	= D-arabinonate[e]	exchange with environment	extracellular		r	E6	-
EX-0051	exchange flux : L-arabinonate	= L-arabinonate[e]	exchange with environment	extracellular		r	E6	-
EX-0052	exchange flux : L-lyxose	= L-lyxose[e]	exchange with environment	extracellular		r	E5	-
EX-0053	exchange flux : D-xylose	= D-xylose[e]	exchange with environment	extracellular		r	E5	-
EX-0054	exchange flux : D-xylonate	= D-xylonate[e]	exchange with environment	extracellular		r	E6	-
EX-0055	exchange flux : L-lyxonate	= L-lyxonate[e]	exchange with environment	extracellular		r	E6	-
EX-0056	exchange flux : D-ribonate	= D-ribonate[e]	exchange with environment	extracellular		r	E6	-
EX-0057	exchange flux : 2-deoxy-D-ribonate	= 2-deoxy-D-ribonate[e]	exchange with environment	extracellular		r	E6	-
EX-0058	exchange flux : acetoacetate	= acetoacetate[e]	exchange with environment	extracellular		r	E5	-
EX-0059	exchange flux : propanoate	= propanoate[e]	exchange with environment	extracellular		r	E5	-
EX-0060	exchange flux : 3-O-b-D-galactopyranosyl-D-arabinose	= 3-O-b-D-galactopyranosyl-D-arabinose[e]	exchange with environment	extracellular		r	E5	-
EX-0061	exchange flux : 3-O-b-D-galactopyranosyl-D-arabinonate	= 3-O-b-D-galactopyranosyl-D-arabinonate[e]	exchange with environment	extracellular		r	E6	-
EX-0062	exchange flux : decanoate	= decanoate[e]	exchange with environment	extracellular		r	E5	-
EX-0063	exchange flux : 2-deoxy-D-ribose	= 2-deoxy-D-ribose[e]	exchange with environment	extracellular		r	E5	-
EX-0064	exchange flux : methylamine	= methylamine[e]	exchange with environment	extracellular		r	E5	-
EX-0065	exchange flux : ethylamine	= ethylamine[e]	exchange with environment	extracellular		r	E5	-
EX-0066	exchange flux : ethanol	= ethanol[e]	exchange with environment	extracellular		r	E5	-
EX-0067	exchange flux : L-tartrate	= L-tartrate[e]	exchange with environment	extracellular		r	E6	-
EX-0068	exchange flux : glycerone	= glycerone[e]	exchange with environment	extracellular		r	E5	-
EX-0069	exchange flux : (S)-lactate	= (S)-lactate[e]	exchange with environment	extracellular		r	E5	-
EX-0070	exchange flux : 1,2-propanediol	= 1,2-propanediol[e]	exchange with environment	extracellular		r	E5	-
R-0001	methanol dehydrogenase	methanol[p] + 2 oxidized-cytochrome-c = formaldehyde[p] + 2 H+[p] + 2 reduced-cytochrome-c	methanol oxidation to formaldehyde	periplasmic	1.1.99.8	nr	E1	[ P-0080 ( META1_4535 and META1_4538 ) ] or [ P-0802 ( META1_1740 ) ]	McNerney et al.,1980 Appl Environ Microbiol; Ghosh et al., 1995 Structure; Smejkalova et al., 2010 PLoSOne
R-0002	H4F-dependent formaldehyde activating	formaldehyde + tetrahydrofolate = 5,10-methylenetetrahydrofolate + H2O	tetrahydrofolate-independ pathway	cytoplasmic	noEC	nr	E2	-	Vorholt et al.,2000 J Bacteriol.
R-0003	H4MPT-dependent formaldehyde activating	formaldehyde + tetrahydromethanopterin = 5,10-methylenetetrahydromethanopterin + H2O	tetrahydromethanopterin-depend pathway	cytoplasmic	4.3.-.-	nr	E1	[ P-0015 ( META1_1766 ) ]	Vorholt et al.,2000 J Bacteriol.; Acharya et al., 2005 J Biol Chem.;
R-0004	methylenetetrahydromethanopterin dehydrogenase 1	5,10-methylenetetrahydromethanopterin + NADP+ = 5,10-methenyltetrahydromethanopterin + NADPH + H+	tetrahydromethanopterin-depend pathway	cytoplasmic	1.5.-.-	nr	E1	[ P-0010 ( META1_1728 ) ] or [ P-0014 ( META1_1761 ) ]	Hagemeier et al., 2000; Chistoserdova et al., 1998 Science
R-0005	methylenetetrahydromethanopterin dehydrogenase 2	5,10-methylenetetrahydromethanopterin + NAD+ = 5,10-methenyltetrahydromethanopterin + NADH + H+	tetrahydromethanopterin-depend pathway	cytoplasmic	1.5.-.-	nr	E1	[ P-0014 ( META1_1761 ) ]	Hagemeier et al., 2000; Chistoserdova et al., 1998 Science
R-0006	methenyltetrahydrometanopterin cyclohydrolase	5,10-methenyltetrahydromethanopterin + H2O = 5-formyltetrahydromethanopterin	tetrahydromethanopterin-depend pathway	cytoplasmic	3.5.4.27	r	E1	[ P-0081 ( META1_1763 ) ]	Pomper et al.,1999 Eur J Biochem.; Chistoserdova et al., 1998 Science
R-0007	formylmethanofuran:H4MPT formyltransferase	methanofuran + 5-formyltetrahydromethanopterin = tetrahydromethanopterin + formylmethanofuran	tetrahydromethanopterin-depend pathway	cytoplasmic	2.3.1.101	nr	E1	[ P-0013 ( META1_1755 and META1_1756 and META1_1757 and META1_1758 ) ]	Pomper and Vorholt, 2001 Eur J Biochem.; Pomper et al., 2002 FEBS Lett.
R-0008	formyl-MFS hydrolysis	formylmethanofuran + H2O = formate + methanofuran	tetrahydromethanopterin-depend pathway	cytoplasmic	-.-.-.-	nr	E1	[ P-0013 ( META1_1755 and META1_1756 and META1_1757 and META1_1758 ) ]	Pomper and Vorholt, 2001 Eur J Biochem.; Pomper et al., 2002 FEBS Lett.
R-0011	formate dehydrogenase	formate + NAD+ = CO2 + NADH + H+	formate oxidation to CO2	cytoplasmic	1.2.1.2	nr	E1	[ P-0082 ( META1_5031 and META1_5032 ) ] or [ P-0083 ( META1_4846 and META1_4847 and META1_4848 and META1_4849 ) ] or [ P-0085 ( META1_2093 and META1_2094 ) ]	Chistoserdova et al., 2004 JB; Chistoserdova et al., 2007 JB
R-0012	formate-tetrahydrofolate ligase	formate + ATP + tetrahydrofolate = 10-formyltetrahydrofolate + ADP + phosphate	tetrahydrofolate-depend pathway	cytoplasmic	6.3.4.3	r	E1	[ P-0086 ( META1_0329 ) ]	Large et al.,1963 Biochem J.; Marx et al., 2003 J Bacteriol.;
R-0013	methenyltetrahydrofolate cyclohydrolase	10-formyltetrahydrofolate + H+ = 5,10-methenyltetrahydrofolate + H2O	tetrahydrofolate-depend pathway	cytoplasmic	3.5.4.9	r	E1	[ P-0011 ( META1_1729 ) ]	Pomper et al., 1999 Eur J Biochem; mutant, orf4 in Chistoserdova and Lidstrom, 1994 JB 176:7398
R-0014	methylenetetrahydrofolate dehydrogenase	5,10-methenyltetrahydrofolate + NADPH = 5,10-methylenetetrahydrofolate + NADP+	tetrahydrofolate-depend pathway	cytoplasmic	1.5.1.5	r	E1	[ P-0010 ( META1_1728 ) ]	Vorholt et al., 1998 J Bacteriol.; Chistoserdova and Lidstrom, 1994 JB, mutant
R-0015	serine hydroxymethyltransferase	5,10-methylenetetrahydrofolate + glycine + H2O = tetrahydrofolate + L-serine	serine cycle	cytoplasmic	2.1.2.1	r	E1	[ P-0026 ( META1_3384 ) ]	Large et al.,1963 Biochem J.; Harder et al., 1971 Biochem J. [1]; Harder et al., 1971 Biochem J. [2]; Smejkalova et al., 2010 PLoSOne
R-0016	L-serine-glyoxylate aminotransferase	L-serine + glyoxylate = hydroxypyruvate + glycine	serine cycle	cytoplasmic	2.6.1.45	nr	E1	[ P-0087 ( META1_1726 ) ] or [ P-0088 ( META1_4592 ) ]	Harder et al.,1971 Biochem J. 1; Blackmore et al., 1970 Biochem J.; Smejkalova et al., 2010 PLoSOne
R-0017	hydroxypyruvate reductase	hydroxypyruvate + NADH + H+ = D-glycerate + NAD+	serine cycle	cytoplasmic	1.1.1.29	r	E1	[ P-0089 ( META1_1727 ) ]	Large et al.,1963 Biochem J.; Harder et al., 1971 Biochem J. [1]; Harder et al., 1971 Biochem J. [2]; Dunstan etal., 1972 Biochem J.; McNerney et al., 1980 Appl Environ Microbiol; Blackmore et al., 1970 Biochem J., Smejkalova et al., 2010 PLoSOne
R-0018	glycerate kinase	D-glycerate + ATP = 2-phospho-D-glycerate + ADP	serine cycle	cytoplasmic	noEC	nr	E1	[ P-0025 ( META1_2944 ) ]	Large et al.,1963 Biochem J.; Harder et al., 1971 Biochem J. [2]; Smejkalova et al., 2010 PLoSOne
R-0019	enolase	2-phospho-D-glycerate = phosphoenolpyruvate + H2O	serine cycle	cytoplasmic	4.2.1.11	r	E1	[ P-0046 ( META1_2984 ) ]	Smejkalova et al., 2010 PLoSOne
R-0020	phosphoenolpyruvate carboxylase	phosphoenolpyruvate + CO2 + H2O = oxaloacetate + phosphate	serine cycle	cytoplasmic	4.1.1.31	nr	E1	[ P-0073 ( META1_4982 ) ] or [ P-0090 ( META1_1732 ) ]	Large et al.,1962 Biochem J.; Smejkalova et al., 2010 PLoSOne
R-0021	malate dehydrogenase	(S)-malate + NAD+ = oxaloacetate + NADH + H+	serine cycle	cytoplasmic	1.1.1.37	r	E1	[ P-0076 ( META1_1537 and META1_1542 ) ]	Large et al.,1963 Biochem J.; Smejkalova et al., 2010 PLoSOne
R-0022	malyl-CoA synthetase	(S)-malate + CoA + ATP = (S)-malyl-CoA + ADP + phosphate	serine cycle	cytoplasmic	6.2.1.9	nr	E1	[ P-0091 ( META1_1730 and META1_1731 ) ]	Willibald et al.,1995 Anal Biochem.; Smejkalova et al., 2010 PLoSOne
R-0023	malyl-CoA lyase	(S)-malyl-CoA = acetyl-CoA + glyoxylate	serine cycle	cytoplasmic	4.1.3.24	r	E1	[ P-0012 ( META1_1733 ) ]	Large et al.,1963 Biochem J.; Peyraud et al., 2009 PNAS; Smejkalova et al., 2010 PLoSOne
R-0024	acetyl-CoA C-acetyltransferase	2 acetyl-CoA = CoA + acetoacetyl-CoA	Ethylmalonyl-CoA pathway	cytoplasmic	2.3.1.9	r	E1	[ P-0027 ( META1_3700 ) ] or [ P-0734 ( META1_3452 and META1_3455 ) ]	Korotkova,2001 J Bacteriol.; Peyraud et al., 2009 PNAS; Smejkalova et al., 2010 PLoSOne
R-0025	acetoacetyl-CoA reductase 1	acetoacetyl-CoA + NADPH + H+ = (R)-3-hydroxybutanoyl-CoA + NADP+	Ethylmalonyl-CoA pathway	cytoplasmic	1.1.1.36	nr	E1	[ P-0028 ( META1_3701 ) ]	Korotkova,2001 J Bacteriol.; Peyraud et al., 2009 PNAS; Smejkalova et al., 2010 PLoSOne
R-0026	poly(3-hydroxyalkanoate) depolymerase	poly-beta-hydroxybutyrate(n) + H2O = poly-beta-hydroxybutyrate(n-1) + (R)-3-hydroxybutanoate	PHB degradation	cytoplasmic	3.1.1.22, 3.1.1.75	nr	E4	[ P-0057 ( META1_4189 ) ] or [ P-0058 ( META1_1376 ) ] or [ P-0481 ( META1_0419 ) ] or [ P-0508 ( META1_1079 ) ] or [ P-0673 ( META1_4597 ) ]
R-0027	poly(3-hydroxyalkanoate) polymerase	(R)-3-hydroxybutanoyl-CoA + poly-beta-hydroxybutyrate(n-1) = poly-beta-hydroxybutyrate(n) + CoA	PHB biosynthesis	cytoplasmic	2.3.1.-	nr	E4	[ P-0056 ( META1_3304 ) ]
R-0028	D-beta-hydroxybutyrate dehydrogenase	(R)-3-hydroxybutanoate + NAD+ = acetoacetate + NADH + H+	PHB degradation	cytoplasmic	1.1.1.30	r	E1	[ P-0036 ( META1_5182 ) ]	Korotkova,2001 J Bacteriol.
R-0029	succinyl-CoA:3-oxo-acid CoA-transferase	succinyl-CoA + acetoacetate = succinate + acetoacetyl-CoA	PHB degradation	cytoplasmic	2.8.3.5	r	E4	[ P-0059 ( META1_2054 ) ]
R-0031	3-hydroxybutyryl-CoA dehydratase	(S)-3-hydroxybutanoyl-CoA = crotonyl-CoA + H2O	fatty acid b-oxidation	cytoplasmic	4.2.1.17	r	E1	[ P-0035 ( META1_5098 ) ] or [ P-0683 ( META1_4879 ) ] or [ P-0734 ( META1_3452 and META1_3455 ) ]	Korotkova,2001 J Bacteriol.; Peyraud et al., 2009 PNAS
R-0032	crotonyl-CoA reductase/carboxylase	crotonyl-CoA + NADPH + H+ + CO2 = (2S)-ethylmalonyl-CoA + NADP+	Ethylmalonyl-CoA pathway	cytoplasmic	noEC	r	E1	[ P-0002 ( META1_0178 ) ]	Erb,2007 PNAS; Peyraud et al., 2009 PNAS; Smejkalova et al., 2010 PLoSOne
R-0033	crotonyl-CoA reductase	crotonyl-CoA + NADPH + H+ = butyryl-CoA + NADP+	Ethylmalonyl-CoA pathway	cytoplasmic	1.3.1.8	r	E1	[ P-0002 ( META1_0178 ) ]	Korotkova,2002 J Bacteriol.; Peyraud et al., 2009 PNAS
R-0034	butyryl-CoA carboxylase	ATP + butyryl-CoA + HCO3- + H+ = ADP + phosphate + (2S)-ethylmalonyl-CoA	Ethylmalonyl-CoA pathway	cytoplasmic	noEC	nr	E1	[ P-0001 ( META1_0172 and META1_3203 ) ]	Korotkova,2002 J Bacteriol.; Peyraud et al., 2009 PNAS
R-0035	ethylmalonyl-CoA mutase	(2R)-ethylmalonyl-CoA = (2S)-methylsuccinyl-CoA	Ethylmalonyl-CoA pathway	cytoplasmic	noEC	r	E1	[ P-0093 ( META1_0180 ) ]	Korotkova,2002 J Bacteriol.; Peyraud et al., 2009 PNAS; Smejkalova et al., 2010 PLoSOne
R-0036	mesaconyl-CoA hydratase	mesaconyl-CoA + H2O = erythro-b-methylmalyl-CoA	Ethylmalonyl-CoA pathway	cytoplasmic	noEC	r	E1	[ P-0095 ( META1_4153 ) ]	Peyraud et al.,2009 PNAS; Smejkalova et al., 2010 PLoSOne
R-0037	methylsuccinyl-CoA dehydrogenase	(2S)-methylsuccinyl-CoA + oxidized-ETF = mesaconyl-CoA + reduced-ETF	Ethylmalonyl-CoA pathway	cytoplasmic	noEC	nr	E1	[ P-0060 ( META1_2223 ) ]	Peyraud et al.,2009 PNAS; Smejkalova et al., 2010 PLoSOne
R-0038	b-methylmalyl-CoA lyase	erythro-b-methylmalyl-CoA = propionyl-CoA + glyoxylate	Ethylmalonyl-CoA pathway	cytoplasmic	noEC	r	E1	[ P-0012 ( META1_1733 ) ]	Hacking et al.,1974 Biochem J.; Peyraud et al., 2009 PNAS; Smejkalova et al., 2010 PLoSOne
R-0044	propionyl-CoA carboxylase 1	ATP + propionyl-CoA + HCO3- + H+ = ADP + phosphate + (S)-methylmalonyl-CoA	Ethylmalonyl-CoA pathway	cytoplasmic	6.4.1.3	nr	E1	[ P-0001 ( META1_0172 and META1_3203 ) ]	Korotkova,2002 J Bacteriol.; Peyraud et al., 2009 PNAS; Smejkalova et al., 2010 PLoSOne
R-0045	methylmalonyl-CoA epimerase	(S)-methylmalonyl-CoA = (R)-methylmalonyl-CoA	Ethylmalonyl-CoA pathway	cytoplasmic	5.1.99.1	r	E1	[ P-0061 ( META1_0839 ) ]	Peyraud et al.,2009 PNAS;
R-0046	methylmalonyl-CoA mutase	(R)-methylmalonyl-CoA = succinyl-CoA	Ethylmalonyl-CoA pathway	cytoplasmic	5.4.99.2	r	E1	[ P-0008 ( META1_0188 and META1_1433 and META1_2390 and META1_5251 ) ]	Korotkova,2002 J Bacteriol.; Korotkova, 2004 J Biol Chem.; Korotkova, 2005 J Bacteriol.; Peyraud et al., 2009 PNAS; Smejkalova et al., 2010 PLoSOne
R-0047	citrate synthase	acetyl-CoA + H2O + oxaloacetate = citrate + CoA	TCA cycle	cytoplasmic	2.3.3.1	r	E1	[ P-0068 ( META1_5129 ) ]	Large et al.,1963 Biochem J.
R-0048	aconitate hydratase	citrate = threo-D-isocitrate	TCA cycle	cytoplasmic	4.2.1.3	r	E3	[ P-0075 ( META1_2828 ) ]
R-0049	isocitrate dehydrogenase	threo-D-isocitrate + NADP+ = 2-oxoglutarate + CO2 + NADPH + H+	TCA cycle	cytoplasmic	1.1.1.42	nr	E1	[ P-0070 ( META1_3354 ) ]	Large et al.,1963 Biochem J.
R-0050	2-oxoglutarate dehydrogenase	2-oxoglutarate + CoA + NAD+ = succinyl-CoA + CO2 + NADH + H+	TCA cycle	cytoplasmic	noEC	nr	E1	[ P-0071 ( META1_1540 and META1_1541 and META1_1542 ) ]	Van Dien,2003 Microbiology.
R-0051	succinyl-CoA hydrolase	succinyl-CoA + H2O = CoA + succinate	TCA cycle	cytoplasmic	3.1.2.3	nr	E1	-	Korotkova,2005 J Bacteriol.
R-0052	succinate dehydrogenase	succinate + UQ = fumarate + UQH2	TCA cycle	cytoplasmic	1.3.99.1	r	E1	[ P-0030 ( META1_3859 and META1_3860 and META1_3861 and META1_3863 ) ]	Korotkova,2005 J Bacteriol.
R-0053	fumarate hydratase	fumarate + H2O = (S)-malate	TCA cycle	cytoplasmic	4.2.1.2	r	E1	[ P-0064 ( META1_2857 ) ] or [ P-0065 ( META1_1338 ) ]	Van Dien,2003 Microbiology.; Korotkova,2005 J Bacteriol.
R-0054	malate dehydrogenase (decarboxylating)	(S)-malate + NAD+ = pyruvate + CO2 + NADH + H+	pyruvate metabolism	cytoplasmic	1.1.1.39	nr	E1	[ P-0005 ( META1_0594 ) ]	Van Dien,2002 Biotechnol Bioeng.
R-0055	pyruvate dehydrogenase	pyruvate + CoA + NAD+ = acetyl-CoA + CO2 + NADH + H+	pyruvate metabolism	cytoplasmic	noEC	nr	E1	[ P-0072 ( META1_2986 and META1_2987 and META1_2989 and META1_2990 ) ]	Van Dien,2003 Microbiology.
R-0056	oxaloacetate decarboxylase	oxaloacetate = pyruvate + CO2	pyruvate metabolism	cytoplasmic	4.1.1.3	nr	E4	[ P-0020 ( META1_1985 ) ]
R-0057	phosphoenolpyruvate carboxykinase	ATP + oxaloacetate = ADP + phosphoenolpyruvate + CO2	gluconeogenesis	cytoplasmic	4.1.1.49	nr	E1	[ P-0009 ( META1_1533 ) ]	Van Dien,2002 Biotechnol Bioeng.
R-0058	phosphoglyceromutase	2-phospho-D-glycerate = 3-phospho-D-glycerate	gluconeogenesis	cytoplasmic	5.4.2.1	r	E1	[ P-0039 ( META1_1116 ) ] or [ P-0045 ( META1_2472 ) ] or [ P-0049 ( META1_4686 ) ] or [ P-0513 ( META1_1218 ) ]	Hill et al.,1976 J Gen Microbiol.
R-0059	phosphoglycerate kinase	ATP + 3-phospho-D-glycerate = ADP + 3-phospho-D-glyceroylphosphate	gluconeogenesis	cytoplasmic	2.7.2.3	r	E4	[ P-0044 ( META1_2369 ) ]
R-0060	glyceraldehyde-3-phosphate dehydrogenase	D-glyceraldehyde-3-phosphate + phosphate + NAD+ = 3-phospho-D-glyceroylphosphate + NADH + H+	gluconeogenesis	cytoplasmic	1.2.1.12	r	E4	[ P-0043 ( META1_2367 ) ]
R-0061	triosephosphate isomerase	D-glyceraldehyde-3-phosphate = glycerone-phosphate	gluconeogenesis	cytoplasmic	5.3.1.1	r	E4	[ P-0051 ( META1_5115 ) ]
R-0062	fructose-bisphosphate aldolase	glycerone-phosphate + D-glyceraldehyde-3-phosphate = D-fructose-1,6-bisphosphate	gluconeogenesis	cytoplasmic	4.1.2.13	r	E4	[ P-0023 ( META1_2370 ) ]
R-0063	fructose-1,6-bisphosphatase	D-fructose-1,6-bisphosphate + H2O = D-fructose-6-phosphate + phosphate	gluconeogenesis	cytoplasmic	3.1.3.11	nr	E4	[ P-0006 ( META1_0757 ) ] or [ P-0019 ( META1_1940 ) ]
R-0064	phosphoglucose isomerase	D-fructose-6-phosphate = D-glucose-6-phosphate	gluconeogenesis	cytoplasmic	5.3.1.9	r	E1	[ P-0017 ( META1_1862 ) ] or [ P-0034 ( META1_4950 ) ]	Van Dien,2003 Microbiology.
R-0065	glucokinase	ATP + D-glucose = ADP + D-glucose-6-phosphate	starch and sucrose metabolism	cytoplasmic	2.7.1.2	nr	E4	[ P-0048 ( META1_3787 ) ] or [ P-0050 ( META1_4840 ) ]
R-0066	glucose-6-phosphate 1-dehydrogenase	D-glucose-6-phosphate + NADP+ = D-glucono-1,5-lactone-6-phosphate + NADPH + H+	pentose phosphate pathway	cytoplasmic	1.1.1.49	r	E3	[ P-0003 ( META1_0364 ) ] or [ P-0007 ( META1_1408 ) ] or [ P-0024 ( META1_2490 ) ] or [ P-0536 ( META1_1864 ) ]
R-0067	6-phosphogluconolactonase	D-glucono-1,5-lactone-6-phosphate + H2O = 6-phospho-D-gluconate	pentose phosphate pathway	cytoplasmic	3.1.1.31	nr	E4	[ P-0041 ( META1_1866 ) ] or [ P-0052 ( META1_5284 ) ]
R-0068	6-phosphogluconate dehydrogenase	6-phospho-D-gluconate + NADP+ = D-ribulose-5-phosphate + CO2 + NADPH + H+	pentose phosphate pathway	cytoplasmic	1.1.1.44	nr	E4	[ P-0018 ( META1_1863 ) ] or [ P-0037 ( META1_5283 ) ]
R-0069	D-ribulose-5-phosphate 3-epimerase	D-ribulose-5-phosphate = D-xylulose-5-phosphate	pentose phosphate pathway	cytoplasmic	5.1.3.1	r	E4	[ P-0038 ( META1_0768 ) ]
R-0070	ribose-5-phosphate isomerase	D-ribose-5-phosphate = D-ribulose-5-phosphate	pentose phosphate pathway	cytoplasmic	5.3.1.6	r	E4	[ P-0042 ( META1_2299 ) ]
R-0071	D-xylulose 5-phosphate phosphoketolase	D-xylulose-5-phosphate + phosphate = acetylphosphate + D-glyceraldehyde-3-phosphate + H2O	pentose phosphate pathway	cytoplasmic	4.1.2.9	r	E4	[ P-0004 ( META1_0387 ) ] or [ P-0029 ( META1_3806 ) ]
R-0072	D-fructose 6-phosphate phosphoketolase	D-fructose-6-phosphate + phosphate = acetylphosphate + D-erythrose-4-phosphate + H2O	pentose phosphate pathway	cytoplasmic	4.1.2.22	r	E4	[ P-0004 ( META1_0387 ) ] or [ P-0029 ( META1_3806 ) ]
R-0073	transaldolase	sedoheptulose-7-phosphate + D-glyceraldehyde-3-phosphate = D-erythrose-4-phosphate + D-fructose-6-phosphate	pentose phosphate pathway	cytoplasmic	2.2.1.2	r	E4	[ P-0017 ( META1_1862 ) ] or [ P-0034 ( META1_4950 ) ]
R-0074	transketolase	sedoheptulose-7-phosphate + D-glyceraldehyde-3-phosphate = D-ribose-5-phosphate + D-xylulose-5-phosphate	pentose phosphate pathway	cytoplasmic	2.2.1.1	r	E4	[ P-0016 ( META1_1861 ) ] or [ P-0021 ( META1_2078 ) ] or [ P-0022 ( META1_2079 ) ] or [ P-0033 ( META1_4949 ) ]
R-0075	phosphoribosylpyrophosphate synthetase	ATP + D-ribose-5-phosphate = AMP + 5-phosphoribosyl-1-pyrophosphate	pentose phosphate pathway	cytoplasmic	2.7.6.1	nr	E4	[ P-0032 ( META1_4249 ) ]
R-0076	phosphopentomutase	alpha-D-ribose-1-phosphate = D-ribose-5-phosphate	salvage pathways of purine and pyrimidine nucleotides	cytoplasmic	5.4.2.7	r	E4	[ P-0040 ( META1_1808 ) ]
R-0077	1-deoxy-D-xylulose-5-phosphate synthase	pyruvate + D-glyceraldehyde-3-phosphate = 1-deoxy-D-xylulose-5-phosphate + CO2	carotenoids biosynthesis	cytoplasmic	2.2.1.7	nr	E4	[ P-0022 ( META1_2079 ) ] or [ P-0439 ( META1_1813 ) ] or [ P-0680 ( META1_4706 ) ]
R-0078	2-deoxyribose-5-phosphate aldolase	2-deoxy-D-ribose-5-phosphate = D-glyceraldehyde-3-phosphate + acetaldehyde	deoxyribonucleosides degradation	cytoplasmic	4.1.2.4	r	E4	[ P-0047 ( META1_3169 ) ]
R-0079	6-phosphogluconate dehydratase	6-phospho-D-gluconate = 2-dehydro-3-deoxy-D-gluconate-6-phosphate + H2O	entner-Doudoroff pathway	cytoplasmic	4.2.1.12	nr	E4	[ P-0063 ( META1_1986 ) ]
R-0080	2-keto-3-deoxygluconate 6-phosphate aldolase	2-dehydro-3-deoxy-D-gluconate-6-phosphate = pyruvate + D-glyceraldehyde-3-phosphate	entner-Doudoroff pathway	cytoplasmic	4.1.2.14	r	E4	[ P-0020 ( META1_1985 ) ]
R-0081	2-keto-4-hydroxyglutarate aldolase	4-hydroxy-2-oxoglutarate = pyruvate + glyoxylate	glyoxylate and dicarboxylate metabolism	cytoplasmic	4.1.3.16	r	E4	[ P-0020 ( META1_1985 ) ]
R-0082	bisphosphoglycerate mutase	3-phospho-D-glyceroylphosphate = 2,3-bisphospho-D-glycerate	gluconeogenesis	cytoplasmic	5.4.2.4	r	E4	[ P-0039 ( META1_1116 ) ] or [ P-0045 ( META1_2472 ) ] or [ P-0049 ( META1_4686 ) ]
R-0083	cob(I)alamin adenosyltransferase	ATP + cobinamide = triphosphate + adenosylcobinamide	adenosylcobalamin salvage pathway	cytoplasmic	2.5.1.17	nr	E3	[ P-0053 ( META1_1433 ) ] or [ P-0519 ( META1_1337 ) ]
R-0086	glyoxylate reductase	glyoxylate + NADH + H+ = glycolate + NAD+	glyoxylate and dicarboxylate metabolism	cytoplasmic	1.1.1.26	r	E1	[ P-0753 ( META1_0694 and META1_3364 and META1_5244 ) ]	Large et al.,1963 Biochem J.;
R-0089	succinyl-CoA synthetase	ATP + succinate + CoA = ADP + phosphate + succinyl-CoA	TCA cycle	cytoplasmic	6.2.1.5	r	E3	[ P-0069 ( META1_1538 and META1_1539 ) ]	Korotkova,2005 J Bacteriol.
R-0090	malate dehydrogenase, FAD/NAD(P)-binding domain	(S)-malate + UQ = oxaloacetate + UQH2	TCA cycle	cytoplasmic	1.1.99.16	nr	E4	[ P-0077 ( META1_1401 ) ]
R-0094	pyruvate phosphate dikinase	ATP + pyruvate + phosphate = AMP + phosphoenolpyruvate + diphosphate	pyruvate metabolism	cytoplasmic	2.7.9.1	nr	E3	[ P-0096 ( META1_3097 ) ]
R-0095	formate dehydrogenase (cytochrome-linked) periplasmic	formate[p] + 2 oxidized-cytochrome-c = CO2[p] + 2 reduced-cytochrome-c + 2 H+[p]	formate oxidation to CO2	periplasmic	1.2.2.1	nr	E3	[ P-0084 ( META1_0303 and META1_0304 and META1_0305 ) ]	Chistoserdova et al., 2004 JB; Chistoserdova et al., 2007 JB
R-0097	(R)-3-hydroxybutyryl-CoA dehydratase	(R)-3-hydroxybutanoyl-CoA = crotonyl-CoA + H2O	Ethylmalonyl-CoA pathway	cytoplasmic	4.2.1.17	r	E1	[ P-0092 ( META1_3675 ) ]	Korotkova,2002 J Bacteriol.; Peyraud et al., 2009 PNAS; Smejkalova et al., 2010 PLoSOne
R-0098	ethylmalonyl-CoA epimerase	(2S)-ethylmalonyl-CoA = (2R)-ethylmalonyl-CoA	Ethylmalonyl-CoA pathway	cytoplasmic	noEC	r	E3	[ P-0094 ( META1_0839 ) ]	Peyraud et al.,2009 PNAS
R-0099	pyruvate kinase	ATP + pyruvate = ADP + phosphoenolpyruvate	pyruvate metabolism	cytoplasmic	2.7.1.40	r	E4	[ P-0097 ( META1_2749 ) ] or [ P-0098 ( META1_2941 ) ]
R-0101	acetyl-CoA synthetase	ATP + acetate + CoA = AMP + diphosphate + acetyl-CoA	acetate metabolism	cytoplasmic	6.2.1.1	nr	E4	[ P-0102 ( META1_2531 ) ] or [ P-0103 ( META1_4877 ) ]
R-0102	S-lactoylglutathione hydrolase	S-lactoylglutathione + H2O = glutathione + D-lactate	methylglyoxal degradation	cytoplasmic	3.1.2.6	r	E4	[ P-0104 ( META1_2476 ) ] or [ P-0105 ( META1_4209 ) ] or [ P-0106 ( META1_1207 ) ]
R-0105	pyruvate dehydrogenase/oxidase	pyruvate + H2O + 2 oxidized-cytochrome-c = acetate + CO2 + 2 reduced-cytochrome-c + 2 H+	pyruvate metabolism	cytoplasmic	1.2.2.2	nr	E4	[ P-0109 ( META1_1455 ) ]
R-0106	phosphate acetyltransferase 1	acetyl-CoA + phosphate = CoA + acetylphosphate	acetate metabolism	cytoplasmic	2.3.1.8	r	E4	[ P-0110 ( META1_1893 ) ]
R-0107	acetate kinase	acetate + ATP = acetylphosphate + ADP	acetate metabolism	cytoplasmic	2.7.2.1	r	E4	[ P-0111 ( META1_1891 ) ] or [ P-0112 ( META1_0383 ) ] or [ P-0113 ( META1_3807 ) ]
R-0108	propionate kinase	propanoate + ATP = ADP + propionylphosphate	propanoate metabolism	cytoplasmic	2.7.2.15	r	E4	[ P-0111 ( META1_1891 ) ]
R-0109	lactaldehyde dehydrogenase	(S)-lactaldehyde + NAD+ + H2O = (S)-lactate + NADH + 2 H+	L-lactaldehyde degradation	cytoplasmic	1.2.1.22	nr	E4	[ P-0114 ( META1_3652 ) ]
R-0110	glycolaldehyde dehydrogenase	glycolaldehyde + NAD+ + H2O = glycolate + NADH + H+	glyoxylate and dicarboxylate metabolism	cytoplasmic	1.2.1.21	nr	E4	[ P-0114 ( META1_3652 ) ]
R-0111	lactoylglutathione lyase	S-lactoylglutathione = glutathione + methylglyoxal	methylglyoxal degradation	cytoplasmic	4.4.1.5	r	E4	[ P-0115 ( META1_4683 ) ] or [ P-0116 ( META1_0359 ) ]
R-0112	phosphopentomutase 2	deoxyribose-1-phosphate = 2-deoxy-D-ribose-5-phosphate	deoxyribonucleosides degradation	cytoplasmic	5.4.2.7	r	E4	[ P-0040 ( META1_1808 ) ]
R-0113	amino acid transferase (leucine)	4-methyl-2-oxopentanoate + L-glutamate = L-leucine + 2-oxoglutarate	valine, leucine, isoleucine biosynthesis	cytoplasmic	2.6.1.42	r	E4	[ P-0118 ( META1_2707 ) ] or [ P-0119 ( META1_5053 ) ]
R-0114	amino acid transferase (valine)	3-methyl-2-oxobutanoate + L-glutamate = L-valine + 2-oxoglutarate	valine, leucine, isoleucine biosynthesis	cytoplasmic	2.6.1.42	r	E4	[ P-0118 ( META1_2707 ) ] or [ P-0119 ( META1_5053 ) ]
R-0115	amino acid transferase (isoleucine)	2-keto-3-methyl-valerate + L-glutamate = L-isoleucine + 2-oxoglutarate	valine, leucine, isoleucine biosynthesis	cytoplasmic	2.6.1.42	r	E4	[ P-0118 ( META1_2707 ) ] or [ P-0119 ( META1_5053 ) ]
R-0116	valine tRNA synthetase	ATP + L-valine + tRNA(Val) = AMP + diphosphate + L-valyl-tRNA(Val)	valine, leucine, isoleucine biosynthesis	cytoplasmic	6.1.1.9	nr	E4	[ P-0120 ( META1_5143 ) ]
R-0117	leucine tRNA synthetase	ATP + L-leucine + tRNA(Leu) = AMP + diphosphate + L-leucyl-tRNA(Leu)	valine, leucine, isoleucine biosynthesis	cytoplasmic	6.1.1.4	nr	E4	[ P-0121 ( META1_1470 ) ]
R-0118	isoleucine tRNA synthetase	ATP + L-isoleucine + tRNA(Ile) = AMP + diphosphate + L-isoleucyl-tRNA(Ile)	valine, leucine, isoleucine biosynthesis	cytoplasmic	6.1.1.5	nr	E4	[ P-0122 ( META1_2327 ) ]
R-0119	2-isopropylmalate synthase	acetyl-CoA + 3-methyl-2-oxobutanoate + H2O = (2S)-2-isopropylmalate + CoA	valine, leucine, isoleucine biosynthesis	cytoplasmic	2.3.3.13	nr	E3	[ P-0123 ( META1_2867 ) ]
R-0120	3-isopropylmalate dehydrogenase	3-isopropylmalate + NAD+ = 2-isopropyl-3-oxosuccinate + NADH + H+	valine, leucine, isoleucine biosynthesis	cytoplasmic	1.1.1.85	r	E4	[ P-0124 ( META1_2491 ) ]
R-0121	2-isopropyl-3-oxosuccinate decarboxylase	2-isopropyl-3-oxosuccinate = 4-methyl-2-oxopentanoate + CO2	valine, leucine, isoleucine biosynthesis	cytoplasmic	noEC	nr	E2	-
R-0122	2,3-dihydroxy-isovalerate dehydratase	2,3-dihydroxy-isovalerate = 3-methyl-2-oxobutanoate + H2O	valine, leucine, isoleucine biosynthesis	cytoplasmic	4.2.1.9	r	E4	[ P-0125 ( META1_2868 ) ] or [ P-0126 ( META1_1928 ) ]
R-0123	2,3-dihydroxy-3-methylvalerate dehydratase	2,3-dihydroxy-3-methylvalerate = 2-keto-3-methyl-valerate + H2O	valine, leucine, isoleucine biosynthesis	cytoplasmic	4.2.1.9	nr	E4	[ P-0125 ( META1_2868 ) ] or [ P-0126 ( META1_1928 ) ]
R-0124	acetolactate synthase	2 pyruvate = 2-acetolactate + CO2	valine, leucine, isoleucine biosynthesis	cytoplasmic	2.2.1.6	r	E4	[ P-0127 ( META1_5321 and META1_5323 ) ] or [ P-0128 ( META1_5051 ) ]
R-0125	2-aceto-2-hydroxy-butyrate synthase	pyruvate + 2-oxobutanoate + H+ = 2-aceto-2-hydroxy-butyrate + CO2	valine, leucine, isoleucine biosynthesis	cytoplasmic	2.2.1.6	nr	E4	[ P-0127 ( META1_5321 and META1_5323 ) ] or [ P-0128 ( META1_5051 ) ]
R-0126	2-acetolactate reductoisomerase	2-acetolactate + NADPH + H+ = 2,3-dihydroxy-isovalerate + NADP+	valine, leucine, isoleucine biosynthesis	cytoplasmic	1.1.1.86	r	E4	[ P-0129 ( META1_0175 ) ]
R-0127	2-aceto-2-hydroxy-butyrate reductoisomerase	2-aceto-2-hydroxy-butyrate + NADPH + H+ = 2,3-dihydroxy-3-methylvalerate + NADP+	valine, leucine, isoleucine biosynthesis	cytoplasmic	1.1.1.86	r	E4	[ P-0129 ( META1_0175 ) ]
R-0128	3-isopropylmalate isomerase	isopropylmaleate + H2O = 3-isopropylmalate	valine, leucine, isoleucine biosynthesis	cytoplasmic	4.2.1.33	r	E4	[ P-0129 ( META1_0175 ) ] or [ P-0130 ( META1_0186 and META1_4800 ) ]
R-0129	2-isopropylmalate isomerase	isopropylmaleate + H2O = (2S)-2-isopropylmalate	valine, leucine, isoleucine biosynthesis	cytoplasmic	4.2.1.33	r	E4	[ P-0130 ( META1_0186 and META1_4800 ) ]
R-0130	phosphoglucomutase	D-glucose-1-phosphate = D-glucose-6-phosphate	sugar nucleotide biosynthesis	cytoplasmic	5.4.2.2	r	E4	[ P-0131 ( META1_3093 ) ] or [ P-0132 ( META1_4513 ) ]
R-0131	phosphomannomutase	D-mannose-1-phosphate = D-mannose-6-phosphate	sugar nucleotide biosynthesis	cytoplasmic	5.4.2.8	r	E4	[ P-0132 ( META1_4513 ) ]
R-0132	beta phosphoglucomutase	b-D-glucose-1-phosphate = b-D-glucose-6-phosphate	sugar metabolism	cytoplasmic	5.4.2.6	r	E4	[ P-0133 ( META1_0381 ) ]
R-0133	glucose-1-phosphate uridylyltransferase	UTP + D-glucose-1-phosphate = diphosphate + UDP-glucose	sugar nucleotide biosynthesis	cytoplasmic	2.7.7.9	nr	E4	[ P-0134 ( META1_3486 ) ]
R-0134	UDP-glucose 4-epimerase	UDP-glucose = UDP-galactose	sugar nucleotide biosynthesis	cytoplasmic	5.1.3.2	r	E4	[ P-0135 ( META1_3485 ) ] or [ P-0136 ( META1_0148 ) ] or [ P-0137 ( META1_2016 ) ] or [ P-0138 ( META1_5070 ) ]
R-0135	UDP-glucose-6-dehydrogenase	UDP-glucose + 2 NAD+ + H2O = UDP-glucuronate + 2 NADH + 2 H+	sugar nucleotide biosynthesis	cytoplasmic	1.1.1.22	r	E4	[ P-0139 ( META1_1822 ) ] or [ P-0140 ( META1_3235 ) ]
R-0136	GDP-L-fucose synthase	GDP-4-dehydro-6-deoxy-D-mannose + NADPH + H+ = GDP-fucose + NADP+	sugar nucleotide biosynthesis	cytoplasmic	1.1.1.271	nr	E4	[ P-0141 ( META1_5071 ) ]
R-0137	mannose-1-phosphate guanylyltransferase	GTP + D-mannose-1-phosphate = GDP-mannose + diphosphate	sugar nucleotide biosynthesis	cytoplasmic	2.7.7.13	r	E4	[ P-0142 ( META1_4523 ) ] or [ P-0143 ( META1_5250 ) ]
R-0138	mannose-6-phosphate isomerase	D-fructose-6-phosphate = D-mannose-6-phosphate	sugar nucleotide biosynthesis	cytoplasmic	5.3.1.8	r	E4	[ P-0142 ( META1_4523 ) ] or [ P-0143 ( META1_5250 ) ]
R-0139	GDP-mannose 3,5-epimerase 1	GDP-mannose = GDP-galactose	sugar nucleotide biosynthesis	cytoplasmic	5.1.3.18	r	E4	[ P-0144 ( META1_4519 ) ]
R-0140	GDP-mannose 3,5-epimerase 2	GDP-mannose = GDP-gulose	sugar nucleotide biosynthesis	cytoplasmic	5.1.3.-	r	E4	[ P-0144 ( META1_4519 ) ]
R-0141	GDP-mannose 3,5-epimerase 3	GDP-gulose = GDP-galactose	sugar nucleotide biosynthesis	cytoplasmic	5.1.3.-	r	E4	[ P-0144 ( META1_4519 ) ]
R-0142	GDP-mannose 4,6-dehydratase	GDP-mannose = GDP-4-dehydro-6-deoxy-D-mannose + H2O	sugar nucleotide biosynthesis	cytoplasmic	4.2.1.47	nr	E6	-
R-0143	gluconate 2-dehydrogenase (periplasmic)	D-gluconate[p] + 2 oxidized-cytochrome-c = 2-dehydro-D-gluconate[p] + 2 H+[p] + 2 reduced-cytochrome-c	sugar oxidation	periplasmic	1.1.99.3	nr	E4	[ P-0145 ( META1_5282 ) ]
R-0145	gluconokinase	ATP + D-gluconate = ADP + 6-phospho-D-gluconate	sugar metabolism	cytoplasmic	2.7.1.12	nr	E4	[ P-0148 ( META1_3694 ) ]
R-0146	galactose mutarotase	D-galactose[p] = b-D-galactose[p]	sugar metabolism	periplasmic	5.1.3.3	r	E4	[ P-0149 ( META1_3078 ) ]
R-0147	aldose sugar dehydrogenase	D-glucose[p] + 2 oxidized-cytochrome-c = glucono-d-lactone[p] + 2 H+[p] + 2 reduced-cytochrome-c	sugar oxidation	periplasmic	1.1.5.2	nr	E4	[ P-0150 ( META1_4884 ) ]
R-0148	L-fuculose-1-phosphate aldolase	L-fuculose-1-phosphate = glycerone-phosphate + (S)-lactaldehyde	sugar degradation	cytoplasmic	4.1.2.17	r	E4	[ P-0151 ( META1_5229 ) ]
R-0149	trehalose-6-phosphate synthase	UDP-glucose + D-glucose-6-phosphate = UDP + trehalose-6-phosphate	starch and sucrose metabolism	cytoplasmic	2.4.1.15	r	E4	[ P-0152 ( META1_1441 ) ]
R-0150	trehalose-6-phosphate phosphatase	trehalose-6-phosphate + H2O = trehalose + phosphate	starch and sucrose metabolism	cytoplasmic	3.1.3.12	r	E4	[ P-0153 ( META1_4841 ) ]
R-0151	maltose alpha-D-glucosyltransferase	maltose = trehalose	starch and sucrose metabolism	cytoplasmic	5.4.99.16	r	E4	[ P-0154 ( META1_2909 ) ] or [ P-0155 ( META1_2908 ) ]
R-0152	maltooligosyltrehalose trehalohydrolase	maltooligosyl-trehalose = maltodextrin + trehalose	starch and sucrose metabolism	cytoplasmic	3.2.1.141	nr	E4	[ P-0156 ( META1_2904 ) ]
R-0153	cellulose synthase	UDP-glucose + (1,4-beta-D-glucosyl)(n) = UDP + (1,4-beta-D-glucosyl)(n+1)	starch and sucrose metabolism	cytoplasmic	2.4.1.12	nr	E4	[ P-0157 ( META1_0898 ) ] or [ P-0158 ( META1_0940 ) ] or [ P-0159 ( META1_1167 ) ]
R-0154	glycogen synthase	ADP-glucose + (1,4-alpha-D-glucosyl)(n) = ADP + (1,4-alpha-D-glucosyl)(n+1)	starch and sucrose metabolism	cytoplasmic	2.4.1.21	r	E4	[ P-0160 ( META1_1851 ) ] or [ P-0161 ( META1_2004 ) ]
R-0155	1,4-alpha-glucan branching enzyme	(1,4-alpha-D-glucosyl)(n+1) = glycogen	starch and sucrose metabolism	cytoplasmic	2.4.1.18	r	E4	[ P-0162 ( META1_1850 ) ] or [ P-0583 ( META1_2910 ) ]
R-0156	4-a-glucanotransferase	limit-dextrin = limit-dextrin-with-short-branches	starch and sucrose metabolism	cytoplasmic	2.4.1.25	nr	E4	[ P-0163 ( META1_3351 ) ]
R-0157	amylo-a-1,6-glucosidase	limit-dextrin-with-short-branches + H2O = debranched-limit-dextrin + b-D-glucose	starch and sucrose metabolism	cytoplasmic	3.2.1.33	nr	E4	[ P-0163 ( META1_3351 ) ]
R-0158	glycogen phosphorylase	glycogen + phosphate = limit-dextrin + D-glucose-1-phosphate	starch and sucrose metabolism	cytoplasmic	2.4.1.1	r	E4	[ P-0164 ( META1_2008 ) ]
R-0159	glucoamylase	debranched-limit-dextrin + n H2O = n b-D-glucose	starch and sucrose metabolism	cytoplasmic	3.2.1.3	nr	E4	[ P-0165 ( META1_4720 ) ] or [ P-0166 ( META1_1858 ) ]
R-0160	alpha-D-glucose-1-phosphate cytidylyltransferase	CTP + D-glucose-1-phosphate = diphosphate + CDP-glucose	sugar nucleotide biosynthesis	cytoplasmic	2.7.7.33	r	E4	[ P-0167 ( META1_0612 ) ]
R-0161	cdp-glucose 4,6-dehydratase	CDP-glucose = CDP-4-dehydro-6-deoxy-D-glucose + H2O	sugar nucleotide biosynthesis	cytoplasmic	4.2.1.45	r	E4	[ P-0168 ( META1_0613 ) ]
R-0162	CDP-4-dehydro-6-deoxy-D-gulose 4-reductase	CDP-4-dehydro-6-deoxy-D-glucose + NADPH + H+ = CDP-4-dehydro-3,6-dideoxy-D-glucose + NADP+ + H2O	sugar nucleotide biosynthesis	cytoplasmic	1.17.1.1	nr	E4	[ P-0169 ( META1_0616 ) ]
R-0163	dTDP-4-dehydrorhamnose 3,5-epimerase	dTDP-4-dehydro-6-deoxy-D-glucose = dTDP-4-dehydro-6-deoxy-L-mannose	starch and sucrose metabolism	cytoplasmic	5.1.3.13	r	E4	[ P-0170 ( META1_0615 ) ] or [ P-0171 ( META1_2394 ) ] or [ P-0172 ( META1_4042 ) ] or [ P-0178 ( META1_4040 and META1_4042 ) ] or [ P-0180 ( META1_2394 and META1_2396 ) ]
R-0164	dTDP-glucose 4,6-dehydratase	dTDP-glucose = dTDP-4-dehydro-6-deoxy-D-glucose + H2O	starch and sucrose metabolism	cytoplasmic	4.2.1.46	r	E4	[ P-0173 ( META1_0141 ) ] or [ P-0174 ( META1_0147 ) ] or [ P-0175 ( META1_2395 ) ] or [ P-0176 ( META1_4041 ) ]
R-0165	dTDP-4-dehydrorhamnose reductase	dTDP-4-dehydro-6-deoxy-L-mannose + NADPH + H+ = dTDP-a-L-rhamnose + NADP+	starch and sucrose metabolism	cytoplasmic	1.1.1.133	r	E4	[ P-0177 ( META1_4040 ) ] or [ P-0178 ( META1_4040 and META1_4042 ) ] or [ P-0179 ( META1_2396 ) ] or [ P-0180 ( META1_2394 and META1_2396 ) ]
R-0166	glucose-1-phosphate thymidylyltransferase	dTTP + D-glucose-1-phosphate = diphosphate + dTDP-glucose	starch and sucrose metabolism	cytoplasmic	2.7.7.24	r	E4	[ P-0181 ( META1_4039 ) ] or [ P-0182 ( META1_2397 ) ]
R-0167	endo-1,4-D-glucanase	(1,4-alpha-D-glucosyl)(n+1) + H2O = (1,4-alpha-D-glucosyl)(x) + short-glucan(y)	starch and sucrose metabolism	cytoplasmic	3.2.1.4	nr	E4	[ P-0183 ( META1_1169 ) ]
R-0168	shikimate 5-dehydrogenase	shikimate + NADP+ = 3-dehydroshikimate + NADPH + H+	phenylalanine, tyrosine, tryptophan biosynthesis	cytoplasmic	1.1.1.25	r	E4	[ P-0190 ( META1_1380 ) ]
R-0169	prephenate dehydratase	prephenate = phenylpyruvate + H2O + CO2	phenylalanine, tyrosine, tryptophan biosynthesis	cytoplasmic	4.2.1.51	r	E4	[ P-0191 ( META1_0232 ) ]
R-0170	malonyl-CoA decarboxylase	malonyl-CoA = acetyl-CoA + CO2	malonate degradation	cytoplasmic	4.1.1.9	nr	E4	[ P-0184 ( META1_5180 ) ]
R-0171	acetyl-CoA carboxylase	ATP + acetyl-CoA + HCO3- + H+ = ADP + phosphate + malonyl-CoA	fatty acid biosynthesis	cytoplasmic	6.4.1.2	nr	E4	[ P-0186 ( META1_0865 and META1_0866 and META1_4889 and META1_5183 ) ]
R-0174	propionyl-CoA synthetase	ATP + propanoate + CoA = AMP + diphosphate + propionyl-CoA	propanoate metabolism	cytoplasmic	6.2.1.17	nr	E4	[ P-0102 ( META1_2531 ) ] or [ P-0188 ( META1_1932 ) ]
R-0175	malonate decarboxylase	malonate = acetate + CO2	malonate degradation	cytoplasmic	4.1.1.89	nr	E4	[ P-0189 ( META1_0023 and META1_0024 and META1_0025 and META1_0026 and META1_0027 ) ]
R-0176	phosphate acetyltransferase 2	propionyl-CoA + phosphate = propionylphosphate + CoA	propanoate metabolism	cytoplasmic	2.3.1.-	r	E4	[ P-0110 ( META1_1893 ) ]
R-0177	2-dehydro-3-deoxyphosphoheptonate aldolase	phosphoenolpyruvate + D-erythrose-4-phosphate + H2O = 3-deoxy-D-arabino-heptulosonate-7-phosphate + phosphate	phenylalanine, tyrosine, tryptophan biosynthesis	cytoplasmic	2.5.1.54	r	E4	[ P-0192 ( META1_1974 ) ]
R-0178	5-enolpyruvylshikimate-3-phosphate synthetase	phosphoenolpyruvate + shikimate-3-phosphate = phosphate + 5-enolpyruvylshikimate-3-phosphate	phenylalanine, tyrosine, tryptophan biosynthesis	cytoplasmic	2.5.1.19	r	E4	[ P-0193 ( META1_2118 ) ]
R-0179	anthranilate phosphoribosyltransferase	anthranilate + 5-phosphoribosyl-1-pyrophosphate = N-(5-phospho-beta-D-ribosyl)-anthranilate + diphosphate	phenylalanine, tyrosine, tryptophan biosynthesis	cytoplasmic	2.4.2.18	r	E4	[ P-0194 ( META1_5120 ) ]
R-0180	phosphoribosylanthranilate isomerase	N-(5-phospho-beta-D-ribosyl)-anthranilate = 1-(2-carboxyphenylamino)-1-deoxy-D-ribulose-5-phosphate	phenylalanine, tyrosine, tryptophan biosynthesis	cytoplasmic	5.3.1.24	nr	E4	[ P-0195 ( META1_0050 ) ]
R-0181	anthranilate synthase	chorismate + L-glutamine = anthranilate + pyruvate + L-glutamate	phenylalanine, tyrosine, tryptophan biosynthesis	cytoplasmic	4.1.3.27	r	E4	[ P-0196 ( META1_5117 and META1_5119 ) ]
R-0182	tryptophan synthase	L-serine + indole-3-glycerol-phosphate = L-tryptophan + D-glyceraldehyde-3-phosphate + H2O	phenylalanine, tyrosine, tryptophan biosynthesis	cytoplasmic	4.2.1.20	nr	E4	[ P-0197 ( META1_0049 and META1_4890 ) ]
R-0183	tryptophan synthase A	indole-3-glycerol-phosphate = indole + D-glyceraldehyde-3-phosphate	phenylalanine, tyrosine, tryptophan biosynthesis	cytoplasmic	noEC	r	E4	[ P-0199 ( META1_4890 ) ]
R-0184	tryptophan synthase B	indole + L-serine = L-tryptophan + H2O	phenylalanine, tyrosine, tryptophan biosynthesis	cytoplasmic	4.2.1.20	nr	E4	[ P-0198 ( META1_0049 ) ]
R-0185	chorismate mutase	chorismate = prephenate	phenylalanine, tyrosine, tryptophan biosynthesis	cytoplasmic	5.4.99.5	r	E4	[ P-0200 ( META1_0478 ) ]
R-0186	aminodeoxychorismate synthase	chorismate + L-glutamine = 4-amino-4-deoxychorismate + L-glutamate	phenylalanine, tyrosine, tryptophan biosynthesis	cytoplasmic	2.6.1.85	r	E4	[ P-0201 ( META1_4283 and META1_4284 ) ]
R-0187	tyrosine tRNA synthetase	ATP + L-tyrosine + tRNA(Tyr) = AMP + diphosphate + L-tyrosyl-tRNA(Tyr)	phenylalanine, tyrosine, tryptophan biosynthesis	cytoplasmic	6.1.1.1	nr	E4	[ P-0202 ( META1_3192 ) ]
R-0188	phenylalanine tRNA synthetase	ATP + L-phenylalanine + tRNA(Phe) = AMP + diphosphate + L-phenylalanyl-tRNA(Phe)	phenylalanine, tyrosine, tryptophan biosynthesis	cytoplasmic	6.1.1.20	nr	E4	[ P-0203 ( META1_1523 and META1_1524 ) ]
R-0189	chorismate synthase	5-enolpyruvylshikimate-3-phosphate = chorismate + phosphate	phenylalanine, tyrosine, tryptophan biosynthesis	cytoplasmic	4.2.3.5	nr	E4	[ P-0204 ( META1_3197 ) ]
R-0190	3-dehydroquinate dehydratase	3-dehydroquinate = 3-dehydroshikimate + H2O	phenylalanine, tyrosine, tryptophan biosynthesis	cytoplasmic	4.2.1.10	r	E4	[ P-0205 ( META1_0864 ) ]
R-0191	indole-3-glycerol phosphate synthase	1-(2-carboxyphenylamino)-1-deoxy-D-ribulose-5-phosphate = indole-3-glycerol-phosphate + CO2 + H2O	phenylalanine, tyrosine, tryptophan biosynthesis	cytoplasmic	4.1.1.48	nr	E4	[ P-0206 ( META1_5121 ) ]
R-0192	cyclohexadienyl dehydrogenase	L-arogenate + NAD+ = L-tyrosine + CO2 + NADH + H+	phenylalanine, tyrosine, tryptophan biosynthesis	cytoplasmic	1.3.1.43	nr	E4	[ P-0207 ( META1_1485 ) ]
R-0193	histidinol-phosphate aminotransferase	imidazol-acetol-phosphate + L-glutamate = L-histidinol-phosphate + 2-oxoglutarate	histidine biosynthesis	cytoplasmic	2.6.1.9	r	E4	[ P-0208 ( META1_1486 ) ]
R-0194	shikimate kinase	shikimate + ATP = shikimate-3-phosphate + ADP	phenylalanine, tyrosine, tryptophan biosynthesis	cytoplasmic	2.7.1.71	r	E4	[ P-0209 ( META1_1535 ) ] or [ P-0210 ( META1_2101 ) ] or [ P-0211 ( META2_0462 ) ]
R-0195	3-dehydroquinate synthase	3-deoxy-D-arabino-heptulosonate-7-phosphate = 3-dehydroquinate + phosphate	phenylalanine, tyrosine, tryptophan biosynthesis	cytoplasmic	4.2.3.4	r	E4	[ P-0209 ( META1_1535 ) ]
R-0196	UDP-glucuronate 5'-epimerase	UDP-glucuronate = UDP-L-iduronate	sugar nucleotide biosynthesis	cytoplasmic	5.1.3.12	r	E4	[ P-0212 ( META1_3234 ) ]
R-0197	homoserine O-succinyltransferase	succinyl-CoA + L-homoserine = CoA + O-succinyl-L-homoserine	methionine biosynthesis	cytoplasmic	2.3.1.46	r	E4	[ P-0213 ( META1_5056 ) ]
R-0198	5'-methylthioadenosine phosphorylase	(S)-methyl-5'-thioadenosine + phosphate = adenine + (S)-methyl-5-thio-alpha-D-ribose-1-phosphate	methionine salvage pathway	cytoplasmic	2.4.2.28	r	E4	[ P-0214 ( META1_2512 ) ]
R-0199	spermidine synthase	(S)-adenosylmethioninamine + putrescine = (S)-methyl-5'-thioadenosine + spermidine	polyamine biosynthesis	cytoplasmic	2.5.1.16	r	E4	[ P-0215 ( META1_1819 ) ] or [ P-0216 ( META1_2977 ) ]
R-0200	S-adenosylhomocysteine hydrolase	(S)-adenosyl-L-homocysteine + H2O = L-homocysteine + adenosine	methionine biosynthesis	cytoplasmic	3.3.1.1	nr	E4	[ P-0217 ( META1_4876 ) ]
R-0201	O-acetylhomoserine sulfhydrylase	O-acetyl-L-homoserine + H2S = L-homocysteine + acetate	methionine biosynthesis	cytoplasmic	2.5.1.49	r	E4	[ P-0218 ( META1_2508 and META1_3362 and META1_3547 and META1_5055 ) ]
R-0202	cystathionine gamma-synthase	O-succinyl-L-homoserine + L-cysteine = L-cystathionine + succinate	methionine biosynthesis	cytoplasmic	2.5.1.48	nr	E4	[ P-0219 ( META1_3766 ) ] or [ P-0220 ( META1_3060 ) ]
R-0203	cystathionine beta-lyase	L-cystathionine + H2O = L-homocysteine + NH3 + pyruvate	methionine biosynthesis	cytoplasmic	4.4.1.8	r	E4	[ P-0221 ( META1_4647 ) ]
R-0204	methionyl-tRNA synthetase	ATP + L-methionine + tRNA(Met) = AMP + diphosphate + L-methionyl-tRNA(Met)	methionine biosynthesis	cytoplasmic	6.1.1.10	nr	E4	[ P-0222 ( META1_4578 ) ]
R-0205	methionine adenosyltransferase	ATP + L-methionine + H2O = phosphate + diphosphate + (S)-adenosyl-L-methionine	methionine biosynthesis	cytoplasmic	2.5.1.6	nr	E4	[ P-0223 ( META1_3521 ) ]
R-0206	homoserine O-acetyltransferase	acetyl-CoA + L-homoserine = CoA + O-acetyl-L-homoserine	methionine biosynthesis	cytoplasmic	2.3.1.31	r	E4	[ P-0224 ( META1_1689 ) ] or [ P-0225 ( META1_3602 ) ]
R-0207	homocysteine transmethylase	5-methyltetrahydrofolate + L-homocysteine = tetrahydrofolate + L-methionine	methionine biosynthesis	cytoplasmic	2.1.1.13	r	E4	[ P-0226 ( META1_1494 ) ]
R-0208	5,10-methylenetetrahydrofolate reductase	5,10-methylenetetrahydrofolate + NADPH + H+ = 5-methyltetrahydrofolate + NADP+	methionine biosynthesis	cytoplasmic	1.5.1.20	r	E4	[ P-0227 ( META1_1493 ) ]
R-0209	10-formyltetrahydrofolate:L-methionyl-tRNA(fMet) N-formyltransferase	10-formyltetrahydrofolate + L-methionyl-tRNA(fMet) = tetrahydrofolate + N-formylmethionyl-tRNA(fMet)	methionine biosynthesis	cytoplasmic	2.1.2.9	r	E4	[ P-0228 ( META1_1529 ) ] or [ P-0229 ( META1_2507 ) ] or [ P-0230 ( META1_0830 ) ]
R-0210	2,3,4,5-tetrahydropyridine-2-carboxylate N-succinyltransferase	succinyl-CoA + tetrahydrodipicolinate + H2O = CoA + N-succinyl-2-amino-6-ketopimelate	lysine biosynthesis	cytoplasmic	2.3.1.117	r	E4	[ P-0231 ( META1_1465 ) ]
R-0211	N-succinyl-L-diaminopimelate desuccinylase	N-succinyl-L,L-2,6-diaminopimelate + H2O = LL-2,6-diaminoheptanedioate + succinate	lysine biosynthesis	cytoplasmic	3.5.1.18	r	E4	[ P-0232 ( META1_1527 ) ]
R-0212	diaminopimelate decarboxylase	meso-diaminoheptanedioate = L-lysine + CO2	lysine biosynthesis	cytoplasmic	4.1.1.20	nr	E4	[ P-0233 ( META1_1718 ) ] or [ P-0234 ( META1_3654 ) ]
R-0213	diaminopimelate epimerase	LL-2,6-diaminoheptanedioate = meso-diaminoheptanedioate	lysine biosynthesis	cytoplasmic	5.1.1.7	r	E4	[ P-0235 ( META1_2917 ) ]
R-0214	dihydrodipicolinate synthase	L-aspartate-4-semialdehyde + pyruvate = dihydrodipicolinate + 2 H2O	lysine biosynthesis	cytoplasmic	4.2.1.52	r	E4	[ P-0236 ( META1_3403 ) ] or [ P-0237 ( META1_0521 ) ]
R-0215	lysyl tRNA synthetase	ATP + L-lysine + tRNA(Lys) = AMP + diphosphate + L-lysyl-tRNA(Lys)	lysine biosynthesis	cytoplasmic	6.1.1.6	nr	E4	[ P-0238 ( META1_3184 ) ]
R-0216	dihydrodipicolinate reductase	dihydrodipicolinate + NADPH + H+ = tetrahydrodipicolinate + NADP+	lysine biosynthesis	cytoplasmic	1.3.1.26	nr	E4	[ P-0239 ( META1_2473 ) ]
R-0217	acetylornithine aminotransferase	N-acetyl-L-ornithine + 2-oxoglutarate = L-glutamate + N-acetyl-L-glutamate-5-semialdehyde	arginine and proline metabolism	cytoplasmic	2.6.1.11	r	E4	[ P-0240 ( META1_4464 ) ]
R-0218	succinylornithine transaminase	N2-succinyl-L-ornithine + 2-oxoglutarate = L-glutamate + N2-succinyl-L-glutamate-5-semialdehyde	arginine and proline degradation	cytoplasmic	2.6.1.81	r	E4	[ P-0240 ( META1_4464 ) ]
R-0219	histidinal dehydrogenase	histidinal + NAD+ + H2O = L-histidine + NADH + H+	histidine biosynthesis	cytoplasmic	1.1.1.23	nr	E4	[ P-0241 ( META1_1961 ) ]
R-0220	histidinol dehydrogenase	L-histidinol + NAD+ = histidinal + NADH + H+	histidine biosynthesis	cytoplasmic	1.1.1.23	nr	E4	[ P-0241 ( META1_1961 ) ]
R-0221	imidazoleglycerol-phosphate dehydratase	D-erythro-imidazole-glycerol-phosphate = imidazol-acetol-phosphate + H2O	histidine biosynthesis	cytoplasmic	4.2.1.19	nr	E4	[ P-0242 ( META1_2515 ) ]
R-0222	histidyl-tRNA synthetase	ATP + L-histidine + tRNA(His) = AMP + diphosphate + L-histidyl-tRNA(His)	histidine biosynthesis	cytoplasmic	6.1.1.21	nr	E4	[ P-0243 ( META1_1446 ) ] or [ P-0244 ( META1_1390 ) ]
R-0223	imidazole glycerol phosphate synthase	phosphoribulosylformimino-AICAR-phosphate + L-glutamine = L-glutamate + D-erythro-imidazole-glycerol-phosphate + aminoimidazole-carboxamide-ribonucleotide	histidine biosynthesis	cytoplasmic	2.4.2.-	nr	E4	[ P-0245 ( META1_2517 and META1_2519 ) ]
R-0224	phosphoribosyl-ATP pyrophosphatase	phosphoribosyl-ATP + H2O = phosphoribosyl-AMP + diphosphate	histidine biosynthesis	cytoplasmic	3.6.1.31	nr	E4	[ P-0246 ( META1_2520 ) ]
R-0225	phosphoribosyl-AMP cyclohydrolase	phosphoribosyl-AMP + H2O = phosphoribosylformimino-AICAR-phosphate	histidine biosynthesis	cytoplasmic	3.5.4.19	nr	E4	[ P-0247 ( META1_2263 ) ]
R-0226	N-(5'-phospho-L-ribosyl-formimino)-5-amino-1-(5'-phosphoribosyl)-4-imidazolecarboxamide isomerase	phosphoribosylformimino-AICAR-phosphate = phosphoribulosylformimino-AICAR-phosphate	histidine biosynthesis	cytoplasmic	5.3.1.16	nr	E4	[ P-0248 ( META1_2518 ) ]
R-0227	ATP phosphoribosyltransferase	ATP + 5-phosphoribosyl-1-pyrophosphate = phosphoribosyl-ATP + diphosphate	histidine biosynthesis	cytoplasmic	2.4.2.17	r	E4	[ P-0249 ( META1_1389 ) ]
R-0228	oxalyl-CoA decarboxylase	oxalyl-CoA = formyl-CoA + CO2	oxalate metabolism	cytoplasmic	4.1.1.8	nr	E4	[ P-0250 ( META1_0990 ) ]	Blackmore et al.,1970 Biochem J.
R-0229	formyl-CoA transferase	formyl-CoA + oxalate = formate + oxalyl-CoA	oxalate metabolism	cytoplasmic	2.8.3.16	r	E4	[ P-0251 ( META1_0999 ) ] or [ P-0252 ( META1_0988 ) ]
R-0230	hydroxypyruvate isomerase	hydroxypyruvate = tartronate-semialdehyde	tartronate-semialdehyde metabolism	cytoplasmic	5.3.1.22	r	E4	[ P-0253 ( META1_4594 ) ]
R-0231	glyoxylate dehydrogenase	glyoxylate + CoA + NADP+ = oxalyl-CoA + NADPH + H+	oxalate metabolism	cytoplasmic	1.2.1.17	r	E1	-	Blackmore et al.,1970 Biochem J.
R-0232	phosphoglycolate phosphatase	2-phosphoglycolate + H2O = glycolate + phosphate	glyoxylate and dicarboxylate metabolism	cytoplasmic	3.1.3.18	nr	E4	[ P-0254 ( META1_2297 ) ] or [ P-0255 ( META1_2031 ) ]
R-0233	2-hydroxy-3-oxopropionate reductase (NAD)	D-glycerate + NAD+ = tartronate-semialdehyde + NADH + H+	tartronate-semialdehyde metabolism	cytoplasmic	1.1.1.60	r	E4	[ P-0256 ( META1_2846 ) ] or [ P-0257 ( META1_3344 ) ]
R-0234	2-hydroxy-3-oxopropionate reductase (NADP)	D-glycerate + NADP+ = tartronate-semialdehyde + NADPH + H+	tartronate-semialdehyde metabolism	cytoplasmic	1.1.1.60	nr	E4	[ P-0257 ( META1_3344 ) ]
R-0235	formamide amidohydrolase	formamide + H2O = formate + NH3	histidine degradation	cytoplasmic	3.5.1.49	nr	E4	[ P-0258 ( META1_3601 ) ]
R-0236	5-aminolevulinate synthase	succinyl-CoA + glycine = 5-aminolevulinate + CoA + CO2	tetrapyrrole biosynthesis II	cytoplasmic	2.3.1.37	nr	E4	[ P-0259 ( META1_0249 ) ] or [ P-0260 ( META2_1124 ) ] or [ P-0261 ( META1_1968 ) ] or [ P-0262 ( META1_5261 ) ]
R-0237	porphobilinogen synthase	2 5-aminolevulinate = porphobilinogen + 2 H2O	tetrapyrrole biosynthesis II	cytoplasmic	4.2.1.24	r	E4	[ P-0263 ( META1_4633 ) ]
R-0238	porphobilinogen deaminase	4 porphobilinogen + H2O = 4 NH3 + hydroxymethylbilane	tetrapyrrole biosynthesis II	cytoplasmic	2.5.1.61	r	E4	[ P-0264 ( META1_5307 ) ]
R-0239	uroporphyrinogen III synthase	hydroxymethylbilane = uroporphyrinogen-III + H2O	tetrapyrrole biosynthesis II	cytoplasmic	4.2.1.75	r	E4	[ P-0265 ( META1_0559 ) ]
R-0240	sarcosine oxidase	sarcosine + O2 + H2O = H2O2 + formaldehyde + glycine	sarcosine degradation	cytoplasmic	1.5.3.1	nr	E4	[ P-0266 ( META1_4108 and META1_4109 and META1_4110 and META1_4111 ) ] or [ P-0267 ( META1_1545 and META1_1546 and META1_1547 and META1_1548 ) ]
R-0241	aspartate-semialdehyde dehydrogenase	L-aspartyl-4-phosphate + NADPH + H+ = phosphate + L-aspartate-4-semialdehyde + NADP+	L-threonine biosynthesis	cytoplasmic	1.2.1.11	r	E4	[ P-0268 ( META1_2896 ) ]
R-0242	glycine amidinotransferase	glycine + L-arginine = guanidinoacetate + L-ornithine	creatinine biosynthesis	cytoplasmic	2.1.4.1	nr	E4	[ P-0269 ( META1_3682 ) ]
R-0243	glycine decarboxylase	H-Gcv-protein-(lipoyl)lysine + glycine = H-protein-S-(aminomethyldihydrolipoyl)lysine + CO2	glycine, serine metabolism	cytoplasmic	1.4.4.2	nr	E3	[ P-0270 ( META1_0620 and META1_0621 and META1_0622 ) ] or [ P-0271 ( META1_0620 ) ]
R-0244	H-protein-lipoamide dehydrogenase	H-Gcv-protein-(dihydrolipoyl)lysine + NAD+ = H-Gcv-protein-(lipoyl)lysine + NADH + H+	glycine, serine metabolism	cytoplasmic	1.8.1.4	nr	E3	[ P-0270 ( META1_0620 and META1_0621 and META1_0622 ) ] or [ P-0271 ( META1_0620 ) ]
R-0245	H-protein-aminomethyltransferase	H-protein-S-(aminomethyldihydrolipoyl)lysine + tetrahydrofolate = H-Gcv-protein-(dihydrolipoyl)lysine + NH3 + 5,10-methylenetetrahydrofolate	glycine, serine metabolism	cytoplasmic	2.1.2.10	nr	E3	[ P-0270 ( META1_0620 and META1_0621 and META1_0622 ) ] or [ P-0272 ( META1_0622 ) ] or [ P-0679 ( META1_4701 ) ]
R-0249	threonine synthase	O-phospho-L-homoserine + H2O = L-threonine + phosphate	L-threonine biosynthesis	cytoplasmic	4.2.3.1	nr	E4	[ P-0276 ( META1_3465 ) ]
R-0251	phosphoserine phosphatase (D)	O-phospho-D-serine + H2O = D-serine + phosphate	glycine, serine metabolism	cytoplasmic	3.1.3.3	nr	E3	[ P-0277 ( META1_2848 ) ]
R-0252	L-threonine aldolase	L-threonine = glycine + acetaldehyde	glycine, serine, threonine degradation	cytoplasmic	4.1.2.5	nr	E4	[ P-0278 ( META1_3334 ) ]
R-0253	L-allo-threonine aldolase	L-allo-threonine = glycine + acetaldehyde	unassigned	cytoplasmic	4.1.2.5	r	E4	[ P-0278 ( META1_3334 ) ] or [ P-0279 ( META1_5100 ) ]
R-0254	phenylserine aldolase	L-threo-3-phenylserine = benzaldehyde + glycine	unassigned	cytoplasmic	4.1.2.26	r	E4	[ P-0278 ( META1_3334 ) ]
R-0255	threonine deaminase	L-threonine = 2-oxobutanoate + NH3 + H+	valine, leucine, isoleucine biosynthesis	cytoplasmic	4.3.1.19	nr	E4	[ P-0280 ( META1_3241 ) ]
R-0256	L-serine deaminase	L-serine = pyruvate + NH3	glycine, serine, threonine degradation	cytoplasmic	4.3.1.17	nr	E4	[ P-0281 ( META1_4112 ) ]
R-0257	homoserine dehydrogenase	L-aspartate-4-semialdehyde + NADPH + H+ = L-homoserine + NADP+	L-threonine biosynthesis	cytoplasmic	1.1.1.3	nr	E4	[ P-0282 ( META1_1941 ) ]
R-0258	threonine tRNA synthetase	ATP + L-threonine + tRNA(Thr) = AMP + diphosphate + L-threonyl-tRNA(Thr)	L-threonine biosynthesis	cytoplasmic	6.1.1.3	nr	E4	[ P-0283 ( META1_2323 ) ]
R-0259	serine tRNA synthetase	ATP + L-serine + tRNA(Ser) = AMP + diphosphate + L-seryl-tRNA(Ser)	glycine, serine metabolism	cytoplasmic	6.1.1.11	nr	E4	[ P-0284 ( META1_4627 ) ]
R-0260	homoserine kinase	L-homoserine + ATP = O-phospho-L-homoserine + ADP	L-threonine biosynthesis	cytoplasmic	2.7.1.39	r	E4	[ P-0285 ( META1_2714 ) ]
R-0261	aspartokinase	L-aspartate + ATP = L-aspartyl-4-phosphate + ADP	L-threonine biosynthesis	cytoplasmic	2.7.2.4	r	E4	[ P-0286 ( META1_0732 ) ]
R-0262	glycine tRNA synthetase	ATP + glycine + tRNA(Gly) = AMP + diphosphate + glycyl-tRNA(Gly)	glycine, serine metabolism	cytoplasmic	6.1.1.14	nr	E4	[ P-0287 ( META1_3307 and META1_3311 ) ]
R-0263	D-3-phosphoglycerate dehydrogenase	3-phospho-D-glycerate + NAD+ = 3-phospho-hydroxypyruvate + NADH + H+	glycine, serine metabolism	cytoplasmic	1.1.1.95	r	E4	[ P-0288 ( META1_0105 ) ] or [ P-0289 ( META1_0486 ) ]
R-0264	phosphoserine aminotransferase	L-glutamate + 3-phospho-hydroxypyruvate = 3-phospho-L-serine + 2-oxoglutarate	glycine, serine metabolism	cytoplasmic	2.6.1.52	r	E4	[ P-0290 ( META1_0485 ) ]
R-0265	phosphoserine phosphatase	3-phospho-L-serine + H2O = L-serine + phosphate	glycine, serine metabolism	cytoplasmic	3.1.3.3	nr	E3	[ P-0277 ( META1_2848 ) ]	Harder et al.,1971 Biochem J. [2]
R-0266	phosphohydroxythreonine aminotransferase	2-oxo-3-hydroxy-4-phosphobutanoate + L-glutamate = 4-(phosphonooxy)-threonine + 2-oxoglutarate	pyridoxal-5'-phosphate biosynthesis	cytoplasmic	2.6.1.52	r	E4	[ P-0290 ( META1_0485 ) ]
R-0267	a-ketoglutarate reductase	2-hydroxyglutarate + NAD+ = 2-oxoglutarate + NADH + H+	unassigned	cytoplasmic	1.1.99.2	r	E4	[ P-0288 ( META1_0105 ) ]
R-0268	glycerol-3-phosphate dehydrogenase	glycerone-phosphate + NADPH + H+ = sn-glycerol-3-phosphate + NADP+	glycerophospholipid metabolism	cytoplasmic	1.1.1.94	r	E4	[ P-0291 ( META1_0556 ) ] or [ P-0292 ( META1_5249 ) ]	only reaction using NADP due to generation of a stoichiometrically balanced cycles considering NAD reaction and the reversibility of the reactions.
R-0270	ethanolamine ammonia-lyase	ethanolamine = acetaldehyde + NH3	ethanolamine utilization	cytoplasmic	4.3.1.7	r	E4	[ P-0293 ( META1_1926 and META1_1927 ) ]
R-0272	CDP-diacylglycerol synthetase (n-16:0)	CTP + 1,2-dihexadecanoyl-sn-glycerol-3-phosphate = diphosphate + CDP-1,2-dihexadecanoyl-glycerol	glycerophospholipid metabolism	cytoplasmic	2.7.7.41	nr	E4	[ P-0294 ( META1_2069 ) ]
R-0273	CDP-diacylglycerol synthetase (n-16:1)	CTP + 1,2-dihexadec-9-enoyl-sn-glycerol-3-phosphate = diphosphate + CDP-1,2-dihexadec-9-enoyl-glycerol	glycerophospholipid metabolism	cytoplasmic	2.7.7.41	nr	E4	[ P-0294 ( META1_2069 ) ]
R-0274	CDP-diacylglycerol synthetase (n-18:0)	CTP + 1,2-dioctadecanoyl-sn-glycerol-3-phosphate = diphosphate + CDP-1,2-dioctadecanoyl-glycerol	glycerophospholipid metabolism	cytoplasmic	2.7.7.41	nr	E4	[ P-0294 ( META1_2069 ) ]
R-0275	CDP-diacylglycerol synthetase (n-18:1)	CTP + 1,2-dioctadec-9-enoyl-sn-glycerol-3-phosphate = diphosphate + CDP-1,2-dioctadec-9-enoyl-glycerol	glycerophospholipid metabolism	cytoplasmic	2.7.7.41	nr	E4	[ P-0294 ( META1_2069 ) ]
R-0276	phosphatidylethanolamine-N-methyltransferase (n-16:0)	(S)-adenosyl-L-methionine + phosphatidylethanolamine(dihexadecanoyl) = (S)-adenosyl-L-homocysteine + phosphatidyl-N-methylethanolamine(dihexadecanoyl)	glycerophospholipid metabolism	cytoplasmic	2.1.1.17	r	E4	[ P-0273 ( META1_4487 ) ] or [ P-0603 ( META1_3166 ) ]
R-0277	phosphatidylethanolamine-N-methyltransferase (n-16:1)	(S)-adenosyl-L-methionine + phosphatidylethanolamine(dihexadec-9-enoyl) = (S)-adenosyl-L-homocysteine + phosphatidyl-N-methylethanolamine(dihexadec-9-enoyl)	glycerophospholipid metabolism	cytoplasmic	2.1.1.17	r	E4	[ P-0273 ( META1_4487 ) ] or [ P-0603 ( META1_3166 ) ]
R-0278	phosphatidylethanolamine-N-methyltransferase (n-18:0)	(S)-adenosyl-L-methionine + phosphatidylethanolamine(dioctadecanoyl) = (S)-adenosyl-L-homocysteine + phosphatidyl-N-methylethanolamine(dioctadecanoyl)	glycerophospholipid metabolism	cytoplasmic	2.1.1.17	r	E4	[ P-0273 ( META1_4487 ) ] or [ P-0603 ( META1_3166 ) ]
R-0279	phosphatidylethanolamine-N-methyltransferase (n-18:1)	(S)-adenosyl-L-methionine + phosphatidylethanolamine(dioctadec-9-enoyl) = (S)-adenosyl-L-homocysteine + phosphatidyl-N-methylethanolamine(dioctadec-9-enoyl)	glycerophospholipid metabolism	cytoplasmic	2.1.1.17	r	E4	[ P-0273 ( META1_4487 ) ] or [ P-0603 ( META1_3166 ) ]
R-0280	phosphatidylserine decarboxylase (n-16:0)	phosphatidyl-L-serine(dihexadecanoyl) = phosphatidylethanolamine(dihexadecanoyl) + CO2	glycerophospholipid metabolism	cytoplasmic	4.1.1.65	nr	E4	[ P-0274 ( META1_5193 ) ]
R-0281	phosphatidylserine decarboxylase (n-16:1)	phosphatidyl-L-serine(dihexadec-9-enoyl) = phosphatidylethanolamine(dihexadec-9-enoyl) + CO2	glycerophospholipid metabolism	cytoplasmic	4.1.1.65	nr	E4	[ P-0274 ( META1_5193 ) ]
R-0282	phosphatidylserine decarboxylase (n-18:0)	phosphatidyl-L-serine(dioctadecanoyl) = phosphatidylethanolamine(dioctadecanoyl) + CO2	glycerophospholipid metabolism	cytoplasmic	4.1.1.65	nr	E4	[ P-0274 ( META1_5193 ) ]
R-0283	phosphatidylserine decarboxylase (n-18:1)	phosphatidyl-L-serine(dioctadec-9-enoyl) = phosphatidylethanolamine(dioctadec-9-enoyl) + CO2	glycerophospholipid metabolism	cytoplasmic	4.1.1.65	nr	E4	[ P-0274 ( META1_5193 ) ]
R-0284	phosphatidylserine synthase (n-16:0)	CDP-1,2-dihexadecanoyl-glycerol + L-serine = CMP + phosphatidyl-L-serine(dihexadecanoyl)	glycerophospholipid metabolism	cytoplasmic	2.7.8.8	r	E4	[ P-0275 ( META1_5192 ) ]
R-0285	phosphatidylserine synthase (n-16:1)	CDP-1,2-dihexadec-9-enoyl-glycerol + L-serine = CMP + phosphatidyl-L-serine(dihexadec-9-enoyl)	glycerophospholipid metabolism	cytoplasmic	2.7.8.8	r	E4	[ P-0275 ( META1_5192 ) ]
R-0286	phosphatidylserine synthase (n-18:0)	CDP-1,2-dioctadecanoyl-glycerol + L-serine = CMP + phosphatidyl-L-serine(dioctadecanoyl)	glycerophospholipid metabolism	cytoplasmic	2.7.8.8	r	E4	[ P-0275 ( META1_5192 ) ]
R-0287	phosphatidylserine synthase (n-18:1)	CDP-1,2-dioctadec-9-enoyl-glycerol + L-serine = CMP + phosphatidyl-L-serine(dioctadec-9-enoyl)	glycerophospholipid metabolism	cytoplasmic	2.7.8.8	r	E4	[ P-0275 ( META1_5192 ) ]
R-0289	phosphatidylglycerophosphate synthetase (n-16:0)	CDP-1,2-dihexadecanoyl-glycerol + sn-glycerol-3-phosphate = CMP + phosphatidylglycerolphosphate(dihexadecanoyl)	glycerophospholipid metabolism	cytoplasmic	2.7.8.5	r	E4	[ P-0295 ( META1_3082 ) ]
R-0290	phosphatidylglycerophosphate synthetase (n-16:1)	CDP-1,2-dihexadec-9-enoyl-glycerol + sn-glycerol-3-phosphate = CMP + phosphatidylglycerolphosphate(dihexadec-9-enoyl)	glycerophospholipid metabolism	cytoplasmic	2.7.8.5	r	E4	[ P-0295 ( META1_3082 ) ]
R-0291	phosphatidylglycerophosphate synthetase (n-18:0)	CDP-1,2-dioctadecanoyl-glycerol + sn-glycerol-3-phosphate = CMP + phosphatidylglycerolphosphate(dioctadecanoyl)	glycerophospholipid metabolism	cytoplasmic	2.7.8.5	r	E4	[ P-0295 ( META1_3082 ) ]
R-0292	phosphatidylglycerophosphate synthetase (n-18:1)	CDP-1,2-dioctadec-9-enoyl-glycerol + sn-glycerol-3-phosphate = CMP + phosphatidylglycerolphosphate(dioctadec-9-enoyl)	glycerophospholipid metabolism	cytoplasmic	2.7.8.5	r	E4	[ P-0295 ( META1_3082 ) ]
R-0294	sn-Glycero-3-phosphocholine glycerophosphohydrolase	sn-glycero-3-phosphocholine + H2O = sn-glycerol-3-phosphate + choline	glycerophospholipid degradation	cytoplasmic	3.1.4.46	nr	E4	[ P-0296 ( META1_4458 ) ]
R-0295	sn-Glycero-3-phosphoethanolamine glycerophosphohydrolase	sn-glycero-3-phosphoethanolamine + H2O = sn-glycerol-3-phosphate + ethanolamine	glycerophospholipid degradation	cytoplasmic	3.1.4.46	nr	E4	[ P-0296 ( META1_4458 ) ]
R-0298	lysophospholipase C1 (n-16:0)	1-hexadecanoyl-sn-glycero-3-phosphocholine + H2O = sn-glycero-3-phosphocholine + hexadecanoate	glycerophospholipid degradation	cytoplasmic	3.1.1.5	nr	E4	[ P-0297 ( META1_5006 ) ]
R-0299	lysophospholipase C2 (n-16:0)	2-hexadecanoyl-sn-glycero-3-phosphocholine + H2O = sn-glycero-3-phosphocholine + hexadecanoate	glycerophospholipid degradation	cytoplasmic	3.1.1.5	nr	E4	[ P-0297 ( META1_5006 ) ]
R-0300	lysophospholipase C1 (n-16:1)	1-hexadec-9-enoyl-sn-glycero-3-phosphocholine + H2O = sn-glycero-3-phosphocholine + 9-hexadecenoate	glycerophospholipid degradation	cytoplasmic	3.1.1.5	nr	E4	[ P-0297 ( META1_5006 ) ]
R-0301	lysophospholipase C2 (n-16:1)	2-hexadec-9-enoyl-sn-glycero-3-phosphocholine + H2O = sn-glycero-3-phosphocholine + 9-hexadecenoate	glycerophospholipid degradation	cytoplasmic	3.1.1.5	nr	E4	[ P-0297 ( META1_5006 ) ]
R-0302	lysophospholipase C1 (n-18:0)	1-octadecanoyl-sn-glycero-3-phosphocholine + H2O = sn-glycero-3-phosphocholine + octadecanoate	glycerophospholipid degradation	cytoplasmic	3.1.1.5	nr	E4	[ P-0297 ( META1_5006 ) ]
R-0303	lysophospholipase C2 (n-18:0)	2-octadecanoyl-sn-glycero-3-phosphocholine + H2O = sn-glycero-3-phosphocholine + octadecanoate	glycerophospholipid degradation	cytoplasmic	3.1.1.5	nr	E4	[ P-0297 ( META1_5006 ) ]
R-0304	lysophospholipase C1 (n-18:1)	1-octadec-9-enoyl-sn-glycero-3-phosphocholine + H2O = sn-glycero-3-phosphocholine + 9-octadecenoate	glycerophospholipid degradation	cytoplasmic	3.1.1.5	nr	E4	[ P-0297 ( META1_5006 ) ]
R-0305	lysophospholipase C2 (n-18:1)	2-octadec-9-enoyl-sn-glycero-3-phosphocholine + H2O = sn-glycero-3-phosphocholine + 9-octadecenoate	glycerophospholipid degradation	cytoplasmic	3.1.1.5	nr	E4	[ P-0297 ( META1_5006 ) ]
R-0308	lysophospholipase E1 (n-16:0)	1-hexadecanoyl-sn-glycero-3-phosphoethanolamine + H2O = sn-glycero-3-phosphoethanolamine + hexadecanoate	glycerophospholipid degradation	cytoplasmic	3.1.1.5	nr	E4	[ P-0297 ( META1_5006 ) ]
R-0309	lysophospholipase E2 (n-16:0)	2-hexadecanoyl-sn-glycero-3-phosphoethanolamine + H2O = sn-glycero-3-phosphoethanolamine + hexadecanoate	glycerophospholipid degradation	cytoplasmic	3.1.1.5	nr	E4	[ P-0297 ( META1_5006 ) ]
R-0310	lysophospholipase E1 (n-16:1)	1-hexadec-9-enoyl-sn-glycero-3-phosphoethanolamine + H2O = sn-glycero-3-phosphoethanolamine + 9-hexadecenoate	glycerophospholipid degradation	cytoplasmic	3.1.1.5	nr	E4	[ P-0297 ( META1_5006 ) ]
R-0311	lysophospholipase E2 (n-16:1)	2-hexadec-9-enoyl-sn-glycero-3-phosphoethanolamine + H2O = sn-glycero-3-phosphoethanolamine + 9-hexadecenoate	glycerophospholipid degradation	cytoplasmic	3.1.1.5	nr	E4	[ P-0297 ( META1_5006 ) ]
R-0312	lysophospholipase E1 (n-18:0)	1-octadecanoyl-sn-glycero-3-phosphoethanolamine + H2O = sn-glycero-3-phosphoethanolamine + octadecanoate	glycerophospholipid degradation	cytoplasmic	3.1.1.5	nr	E4	[ P-0297 ( META1_5006 ) ]
R-0313	lysophospholipase E2 (n-18:0)	2-octadecanoyl-sn-glycero-3-phosphoethanolamine + H2O = sn-glycero-3-phosphoethanolamine + octadecanoate	glycerophospholipid degradation	cytoplasmic	3.1.1.5	nr	E4	[ P-0297 ( META1_5006 ) ]
R-0314	lysophospholipase E1 (n-18:1)	1-octadec-9-enoyl-sn-glycero-3-phosphoethanolamine + H2O = sn-glycero-3-phosphoethanolamine + 9-octadecenoate	glycerophospholipid degradation	cytoplasmic	3.1.1.5	nr	E4	[ P-0297 ( META1_5006 ) ]
R-0315	lysophospholipase E2 (n-18:1)	2-octadec-9-enoyl-sn-glycero-3-phosphoethanolamine + H2O = sn-glycero-3-phosphoethanolamine + 9-octadecenoate	glycerophospholipid degradation	cytoplasmic	3.1.1.5	nr	E4	[ P-0297 ( META1_5006 ) ]
R-0317	2-acylglycerophosphoethanolamine acyltransferase (n-16:0)	hexadecanoyl-[acyl-carrier-protein] + 2-hexadecanoyl-sn-glycero-3-phosphoethanolamine = [acyl-carrier-protein] + phosphatidylethanolamine(dihexadecanoyl)	glycerophospholipid metabolism	cytoplasmic	2.3.1.40	nr	E4	[ P-0298 ( META1_1393 ) ]
R-0318	2-acylglycerophosphoethanolamine acyltransferase (n-16:1)	hexadec-9-enoyl-[acyl-carrier-protein] + 2-hexadec-9-enoyl-sn-glycero-3-phosphoethanolamine = [acyl-carrier-protein] + phosphatidylethanolamine(dihexadec-9-enoyl)	glycerophospholipid metabolism	cytoplasmic	2.3.1.40	nr	E4	[ P-0298 ( META1_1393 ) ]
R-0319	2-acylglycerophosphoethanolamine acyltransferase (n-18:0)	octadecanoyl-[acyl-carrier-protein] + 2-octadecanoyl-sn-glycero-3-phosphoethanolamine = [acyl-carrier-protein] + phosphatidylethanolamine(dioctadecanoyl)	glycerophospholipid metabolism	cytoplasmic	2.3.1.40	nr	E4	[ P-0298 ( META1_1393 ) ]
R-0320	2-acylglycerophosphoethanolamine acyltransferase (n-18:1)	octadec-9-enoyl-[acyl-carrier-protein] + 2-octadec-9-enoyl-sn-glycero-3-phosphoethanolamine = [acyl-carrier-protein] + phosphatidylethanolamine(dioctadec-9-enoyl)	glycerophospholipid metabolism	cytoplasmic	2.3.1.40	nr	E4	[ P-0298 ( META1_1393 ) ]
R-0322	acyl-acyl carrier protein synthetase (n-16:0)	ATP + hexadecanoate + [acyl-carrier-protein] = AMP + diphosphate + hexadecanoyl-[acyl-carrier-protein]	glycerophospholipid metabolism	cytoplasmic	6.2.1.20	nr	E4	[ P-0298 ( META1_1393 ) ]
R-0323	acyl-acyl carrier protein synthetase (n-16:1)	ATP + 9-hexadecenoate + [acyl-carrier-protein] = AMP + diphosphate + hexadec-9-enoyl-[acyl-carrier-protein]	glycerophospholipid metabolism	cytoplasmic	6.2.1.20	nr	E4	[ P-0298 ( META1_1393 ) ]
R-0324	acyl-acyl carrier protein synthetase (n-18:0)	ATP + octadecanoate + [acyl-carrier-protein] = AMP + diphosphate + octadecanoyl-[acyl-carrier-protein]	glycerophospholipid metabolism	cytoplasmic	6.2.1.20	nr	E4	[ P-0298 ( META1_1393 ) ]
R-0325	acyl-acyl carrier protein synthetase (n-18:1)	ATP + 9-octadecenoate + [acyl-carrier-protein] = AMP + diphosphate + octadec-9-enoyl-[acyl-carrier-protein]	glycerophospholipid metabolism	cytoplasmic	6.2.1.20	nr	E4	[ P-0298 ( META1_1393 ) ]
R-0327	diacylglycerol kinase (n-16:0)	ATP + 1,2-dihexadecanoyl-glycerol = ADP + 1,2-dihexadecanoyl-sn-glycerol-3-phosphate	glycerophospholipid metabolism	cytoplasmic	2.7.1.107	nr	E4	[ P-0299 ( META1_1458 ) ] or [ P-0300 ( META1_3424 ) ] or [ P-0301 ( META1_4867 ) ]
R-0328	diacylglycerol kinase (n-16:1)	ATP + 1,2-dihexadec-9-enoyl-glycerol = ADP + 1,2-dihexadec-9-enoyl-sn-glycerol-3-phosphate	glycerophospholipid metabolism	cytoplasmic	2.7.1.107	nr	E4	[ P-0299 ( META1_1458 ) ] or [ P-0300 ( META1_3424 ) ] or [ P-0301 ( META1_4867 ) ]
R-0329	diacylglycerol kinase (n-18:0)	ATP + 1,2-dioctadecanoyl-glycerol = ADP + 1,2-dioctadecanoyl-sn-glycerol-3-phosphate	glycerophospholipid metabolism	cytoplasmic	2.7.1.107	nr	E4	[ P-0299 ( META1_1458 ) ] or [ P-0300 ( META1_3424 ) ] or [ P-0301 ( META1_4867 ) ]
R-0330	diacylglycerol kinase (n-18:1)	ATP + 1,2-dioctadec-9-enoyl-glycerol = ADP + 1,2-dioctadec-9-enoyl-sn-glycerol-3-phosphate	glycerophospholipid metabolism	cytoplasmic	2.7.1.107	nr	E4	[ P-0299 ( META1_1458 ) ] or [ P-0300 ( META1_3424 ) ] or [ P-0301 ( META1_4867 ) ]
R-0331	dihydroxyacetone kinase	ATP + glycerone = ADP + glycerone-phosphate	dihydroxyacetone degradation	cytoplasmic	2.7.1.29	nr	E4	[ P-0302 ( META1_0796 ) ]
R-0332	glycerol kinase	ATP + glycerol = ADP + sn-glycerol-3-phosphate	glycerol degradation	cytoplasmic	2.7.1.30	nr	E4	[ P-0303 ( META1_4455 ) ]
R-0334	lysophosphatidic acid acyltransferase (n-16:0)	hexadecanoyl-[acyl-carrier-protein] + 1-hexadecanoyl-sn-glycerol-3-phosphate = [acyl-carrier-protein] + 1,2-dihexadecanoyl-sn-glycerol-3-phosphate	glycerophospholipid metabolism	cytoplasmic	2.3.1.51	nr	E4	[ P-0304 ( META1_3413 ) ] or [ P-0305 ( META1_1685 ) ]
R-0335	lysophosphatidic acid acyltransferase (n-16:1)	hexadec-9-enoyl-[acyl-carrier-protein] + 1-hexadec-9-enoyl-sn-glycerol-3-phosphate = [acyl-carrier-protein] + 1,2-dihexadec-9-enoyl-sn-glycerol-3-phosphate	glycerophospholipid metabolism	cytoplasmic	2.3.1.51	nr	E4	[ P-0304 ( META1_3413 ) ] or [ P-0305 ( META1_1685 ) ]
R-0336	lysophosphatidic acid acyltransferase (n-18:0)	octadecanoyl-[acyl-carrier-protein] + 1-octadecanoyl-sn-glycerol-3-phosphate = [acyl-carrier-protein] + 1,2-dioctadecanoyl-sn-glycerol-3-phosphate	glycerophospholipid metabolism	cytoplasmic	2.3.1.51	nr	E4	[ P-0304 ( META1_3413 ) ] or [ P-0305 ( META1_1685 ) ]
R-0337	lysophosphatidic acid acyltransferase (n-18:1)	octadec-9-enoyl-[acyl-carrier-protein] + 1-octadec-9-enoyl-sn-glycerol-3-phosphate = [acyl-carrier-protein] + 1,2-dioctadec-9-enoyl-sn-glycerol-3-phosphate	glycerophospholipid metabolism	cytoplasmic	2.3.1.51	nr	E4	[ P-0304 ( META1_3413 ) ] or [ P-0305 ( META1_1685 ) ]
R-0338	malonyl-CoA-[acyl-carrier-protein] transacylase	malonyl-CoA + [acyl-carrier-protein] = CoA + malonyl-[acyl-carrier-protein]	fatty acid biosynthesis	cytoplasmic	2.3.1.39	r	E4	[ P-0306 ( META1_0376 ) ] or [ P-0307 ( META1_0012 ) ] or [ P-0469 ( META1_0029 ) ]
R-0339	acetyl-CoA:ACP transacylase	acetyl-CoA + [acyl-carrier-protein] = acetyl-[acyl-carrier-protein] + CoA	fatty acid biosynthesis	cytoplasmic	2.3.1.38	r	E4	[ P-0310 ( META1_2036 ) ] or [ P-0311 ( META1_3004 ) ]
R-0340	3-oxoacyl-[acyl-carrier-protein] synthase (n-4:0)	acetyl-[acyl-carrier-protein] + malonyl-[acyl-carrier-protein] = acetoacetyl-[acyl-carrier-protein] + CO2 + [acyl-carrier-protein]	fatty acid biosynthesis	cytoplasmic	2.3.1.180	nr	E4	[ P-0308 ( META1_0340 ) ] or [ P-0309 ( META1_0379 ) ] or [ P-0310 ( META1_2036 ) ] or [ P-0311 ( META1_3004 ) ] or [ P-0312 ( META1_4994 ) ] or [ P-0313 ( META1_4995 ) ]
R-0341	3-oxoacyl-[acyl-carrier-protein] synthase (n-6:0)	butyryl-[acyl-carrier-protein] + malonyl-[acyl-carrier-protein] = 3-oxohexanoyl-[acyl-carrier-protein] + CO2 + [acyl-carrier-protein]	fatty acid biosynthesis	cytoplasmic	2.3.1.180	nr	E4	[ P-0308 ( META1_0340 ) ] or [ P-0309 ( META1_0379 ) ] or [ P-0310 ( META1_2036 ) ] or [ P-0311 ( META1_3004 ) ] or [ P-0312 ( META1_4994 ) ] or [ P-0313 ( META1_4995 ) ]
R-0342	3-oxoacyl-[acyl-carrier-protein] synthase (n-8:0)	hexanoyl-[acyl-carrier-protein] + malonyl-[acyl-carrier-protein] = 3-oxooctanoyl-[acyl-carrier-protein] + CO2 + [acyl-carrier-protein]	fatty acid biosynthesis	cytoplasmic	2.3.1.180	nr	E4	[ P-0308 ( META1_0340 ) ] or [ P-0309 ( META1_0379 ) ] or [ P-0310 ( META1_2036 ) ] or [ P-0311 ( META1_3004 ) ] or [ P-0312 ( META1_4994 ) ] or [ P-0313 ( META1_4995 ) ]
R-0343	3-oxoacyl-[acyl-carrier-protein] synthase (n-10:0)	octanoyl-[acyl-carrier-protein] + malonyl-[acyl-carrier-protein] = 3-oxodecanoyl-[acyl-carrier-protein] + CO2 + [acyl-carrier-protein]	fatty acid biosynthesis	cytoplasmic	2.3.1.180	nr	E4	[ P-0308 ( META1_0340 ) ] or [ P-0309 ( META1_0379 ) ] or [ P-0310 ( META1_2036 ) ] or [ P-0311 ( META1_3004 ) ] or [ P-0312 ( META1_4994 ) ] or [ P-0313 ( META1_4995 ) ]
R-0344	3-oxoacyl-[acyl-carrier-protein] synthase (n-12:0)	decanoyl-[acyl-carrier-protein] + malonyl-[acyl-carrier-protein] = 3-oxododecanoyl-[acyl-carrier-protein] + CO2 + [acyl-carrier-protein]	fatty acid biosynthesis	cytoplasmic	2.3.1.180	nr	E4	[ P-0308 ( META1_0340 ) ] or [ P-0309 ( META1_0379 ) ] or [ P-0310 ( META1_2036 ) ] or [ P-0311 ( META1_3004 ) ] or [ P-0312 ( META1_4994 ) ] or [ P-0313 ( META1_4995 ) ]
R-0345	3-oxoacyl-[acyl-carrier-protein] synthase (n-14:0)	dodecanoyl-[acyl-carrier-protein] + malonyl-[acyl-carrier-protein] = 3-oxotetradecanoyl-[acyl-carrier-protein] + CO2 + [acyl-carrier-protein]	fatty acid biosynthesis	cytoplasmic	2.3.1.180	nr	E4	[ P-0308 ( META1_0340 ) ] or [ P-0309 ( META1_0379 ) ] or [ P-0310 ( META1_2036 ) ] or [ P-0311 ( META1_3004 ) ] or [ P-0312 ( META1_4994 ) ] or [ P-0313 ( META1_4995 ) ]
R-0346	3-oxoacyl-[acyl-carrier-protein] synthase (n-16:0)	tetradecanoyl-[acyl-carrier-protein] + malonyl-[acyl-carrier-protein] = 3-oxohexadecanoyl-[acyl-carrier-protein] + CO2 + [acyl-carrier-protein]	fatty acid biosynthesis	cytoplasmic	2.3.1.180	nr	E4	[ P-0308 ( META1_0340 ) ] or [ P-0309 ( META1_0379 ) ] or [ P-0310 ( META1_2036 ) ] or [ P-0311 ( META1_3004 ) ] or [ P-0312 ( META1_4994 ) ] or [ P-0313 ( META1_4995 ) ]
R-0347	3-oxoacyl-[acyl-carrier-protein] synthase (n-18:0)	hexadecanoyl-[acyl-carrier-protein] + malonyl-[acyl-carrier-protein] = 3-oxooctadecanoyl-[acyl-carrier-protein] + CO2 + [acyl-carrier-protein]	fatty acid biosynthesis	cytoplasmic	2.3.1.41	nr	E4	[ P-0308 ( META1_0340 ) ] or [ P-0309 ( META1_0379 ) ] or [ P-0312 ( META1_4994 ) ] or [ P-0313 ( META1_4995 ) ]
R-0348	3-oxoacyl-[acyl-carrier-protein] synthase (n-12:1)	cis-dec-3-enoyl-[acyl-carrier-protein] + malonyl-[acyl-carrier-protein] = 3-oxo-cis-dodec-5-enoyl-[acyl-carrier-protein] + CO2 + [acyl-carrier-protein]	fatty acid biosynthesis	cytoplasmic	2.3.1.180	nr	E4	[ P-0308 ( META1_0340 ) ] or [ P-0309 ( META1_0379 ) ] or [ P-0310 ( META1_2036 ) ] or [ P-0311 ( META1_3004 ) ] or [ P-0312 ( META1_4994 ) ] or [ P-0313 ( META1_4995 ) ]
R-0349	3-oxoacyl-[acyl-carrier-protein] synthase (n-14:1)	cis-dodec-5-enoyl-[acyl-carrier-protein] + malonyl-[acyl-carrier-protein] = 3-oxo-cis-tetradec-7-enoyl-[acyl-carrier-protein] + CO2 + [acyl-carrier-protein]	fatty acid biosynthesis	cytoplasmic	2.3.1.180	nr	E4	[ P-0308 ( META1_0340 ) ] or [ P-0309 ( META1_0379 ) ] or [ P-0310 ( META1_2036 ) ] or [ P-0311 ( META1_3004 ) ] or [ P-0312 ( META1_4994 ) ] or [ P-0313 ( META1_4995 ) ]
R-0350	3-oxoacyl-[acyl-carrier-protein] synthase (n-16:1)	cis-tetradec-7-enoyl-[acyl-carrier-protein] + malonyl-[acyl-carrier-protein] = 3-oxo-cis-hexadec-9-enoyl-[acyl-carrier-protein] + CO2 + [acyl-carrier-protein]	fatty acid biosynthesis	cytoplasmic	2.3.1.180	nr	E4	[ P-0308 ( META1_0340 ) ] or [ P-0309 ( META1_0379 ) ] or [ P-0310 ( META1_2036 ) ] or [ P-0311 ( META1_3004 ) ] or [ P-0312 ( META1_4994 ) ] or [ P-0313 ( META1_4995 ) ]
R-0351	3-oxoacyl-[acyl-carrier-protein] synthase (n-18:1)	hexadec-9-enoyl-[acyl-carrier-protein] + malonyl-[acyl-carrier-protein] = 3-oxo-cis-octadec-11-enoyl-[acyl-carrier-protein] + CO2 + [acyl-carrier-protein]	fatty acid biosynthesis	cytoplasmic	2.3.1.41	nr	E4	[ P-0308 ( META1_0340 ) ] or [ P-0309 ( META1_0379 ) ] or [ P-0312 ( META1_4994 ) ] or [ P-0313 ( META1_4995 ) ]
R-0352	3-oxoacyl-[acyl-carrier-protein] reductase (n-4:0)	acetoacetyl-[acyl-carrier-protein] + NADPH + H+ = (3R)-3-hydroxybutanoyl-[acyl-carrier-protein] + NADP+	fatty acid biosynthesis	cytoplasmic	1.1.1.100	r	E4	[ P-0314 ( META1_0377 ) ] or [ P-0315 ( META1_2077 ) ] or [ P-0316 ( META1_4993 ) ] or [ P-0317 ( META1_5043 ) ] or [ P-0318 ( META1_4469 ) ] or [ P-0663 ( META1_4313 ) ] or [ P-0672 ( META1_4569 ) ] or [ P-0678 ( META1_4694 ) ] or [ P-0689 ( META1_4955 ) ] or [ P-0730 ( META2_1226 ) ]
R-0353	3-oxoacyl-[acyl-carrier-protein] reductase (n-6:0)	3-oxohexanoyl-[acyl-carrier-protein] + NADPH + H+ = (3R)-3-hydroxyhexanoyl-[acyl-carrier-protein] + NADP+	fatty acid biosynthesis	cytoplasmic	1.1.1.100	r	E4	[ P-0314 ( META1_0377 ) ] or [ P-0315 ( META1_2077 ) ] or [ P-0316 ( META1_4993 ) ] or [ P-0317 ( META1_5043 ) ] or [ P-0318 ( META1_4469 ) ] or [ P-0663 ( META1_4313 ) ] or [ P-0672 ( META1_4569 ) ] or [ P-0678 ( META1_4694 ) ] or [ P-0689 ( META1_4955 ) ] or [ P-0730 ( META2_1226 ) ]
R-0354	3-oxoacyl-[acyl-carrier-protein] reductase (n-8:0)	3-oxooctanoyl-[acyl-carrier-protein] + NADPH + H+ = (3R)-3-hydroxyoctanoyl-[acyl-carrier-protein] + NADP+	fatty acid biosynthesis	cytoplasmic	1.1.1.100	r	E4	[ P-0314 ( META1_0377 ) ] or [ P-0315 ( META1_2077 ) ] or [ P-0316 ( META1_4993 ) ] or [ P-0317 ( META1_5043 ) ] or [ P-0318 ( META1_4469 ) ] or [ P-0663 ( META1_4313 ) ] or [ P-0672 ( META1_4569 ) ] or [ P-0678 ( META1_4694 ) ] or [ P-0689 ( META1_4955 ) ] or [ P-0730 ( META2_1226 ) ]
R-0355	3-oxoacyl-[acyl-carrier-protein] reductase (n-10:0)	3-oxodecanoyl-[acyl-carrier-protein] + NADPH + H+ = (3R)-3-hydroxydecanoyl-[acyl-carrier-protein] + NADP+	fatty acid biosynthesis	cytoplasmic	1.1.1.100	r	E4	[ P-0314 ( META1_0377 ) ] or [ P-0315 ( META1_2077 ) ] or [ P-0316 ( META1_4993 ) ] or [ P-0317 ( META1_5043 ) ] or [ P-0318 ( META1_4469 ) ] or [ P-0663 ( META1_4313 ) ] or [ P-0672 ( META1_4569 ) ] or [ P-0678 ( META1_4694 ) ] or [ P-0689 ( META1_4955 ) ] or [ P-0730 ( META2_1226 ) ]
R-0356	3-oxoacyl-[acyl-carrier-protein] reductase (n-12:0)	3-oxododecanoyl-[acyl-carrier-protein] + NADPH + H+ = (3R)-3-hydroxydodecanoyl-[acyl-carrier-protein] + NADP+	fatty acid biosynthesis	cytoplasmic	1.1.1.100	r	E4	[ P-0314 ( META1_0377 ) ] or [ P-0315 ( META1_2077 ) ] or [ P-0316 ( META1_4993 ) ] or [ P-0317 ( META1_5043 ) ] or [ P-0318 ( META1_4469 ) ] or [ P-0663 ( META1_4313 ) ]
R-0358	3-oxoacyl-[acyl-carrier-protein] reductase (n-14:0)	3-oxotetradecanoyl-[acyl-carrier-protein] + NADPH + H+ = (3R)-3-hydroxytetradecanoyl-[acyl-carrier-protein] + NADP+	fatty acid biosynthesis	cytoplasmic	1.1.1.100	r	E4	[ P-0314 ( META1_0377 ) ] or [ P-0315 ( META1_2077 ) ] or [ P-0316 ( META1_4993 ) ] or [ P-0317 ( META1_5043 ) ] or [ P-0318 ( META1_4469 ) ] or [ P-0663 ( META1_4313 ) ]
R-0359	3-oxoacyl-[acyl-carrier-protein] reductase (n-16:0)	3-oxohexadecanoyl-[acyl-carrier-protein] + NADPH + H+ = (3R)-3-hydroxyhexadecanoyl-[acyl-carrier-protein] + NADP+	fatty acid biosynthesis	cytoplasmic	1.1.1.100	r	E4	[ P-0314 ( META1_0377 ) ] or [ P-0315 ( META1_2077 ) ] or [ P-0316 ( META1_4993 ) ] or [ P-0317 ( META1_5043 ) ] or [ P-0318 ( META1_4469 ) ] or [ P-0663 ( META1_4313 ) ]
R-0360	3-oxoacyl-[acyl-carrier-protein] reductase (n-18:0)	3-oxooctadecanoyl-[acyl-carrier-protein] + NADPH + H+ = (3R)-3-hydroxyoctadecanoyl-[acyl-carrier-protein] + NADP+	fatty acid biosynthesis	cytoplasmic	1.1.1.100	r	E4	[ P-0314 ( META1_0377 ) ] or [ P-0315 ( META1_2077 ) ] or [ P-0316 ( META1_4993 ) ] or [ P-0317 ( META1_5043 ) ] or [ P-0318 ( META1_4469 ) ] or [ P-0663 ( META1_4313 ) ]
R-0361	3-oxoacyl-[acyl-carrier-protein] reductase (n-12:1)	3-oxo-cis-dodec-5-enoyl-[acyl-carrier-protein] + NADPH + H+ = (3R)-3-hydroxy-cis-dodec-5-enoyl-[acyl-carrier-protein] + NADP+	fatty acid biosynthesis	cytoplasmic	1.1.1.100	r	E4	[ P-0314 ( META1_0377 ) ] or [ P-0315 ( META1_2077 ) ] or [ P-0316 ( META1_4993 ) ] or [ P-0317 ( META1_5043 ) ] or [ P-0318 ( META1_4469 ) ] or [ P-0663 ( META1_4313 ) ]
R-0362	3-oxoacyl-[acyl-carrier-protein] reductase (n-14:1)	3-oxo-cis-tetradec-7-enoyl-[acyl-carrier-protein] + NADPH + H+ = (3R)-3-hydroxy-cis-tetradec-7-enoyl-[acyl-carrier-protein] + NADP+	fatty acid biosynthesis	cytoplasmic	1.1.1.100	r	E4	[ P-0314 ( META1_0377 ) ] or [ P-0315 ( META1_2077 ) ] or [ P-0316 ( META1_4993 ) ] or [ P-0317 ( META1_5043 ) ] or [ P-0318 ( META1_4469 ) ] or [ P-0663 ( META1_4313 ) ]
R-0363	3-oxoacyl-[acyl-carrier-protein] reductase (n-16:1)	3-oxo-cis-hexadec-9-enoyl-[acyl-carrier-protein] + NADPH + H+ = (3R)-3-hydroxy-cis-hexadec-9-enoyl-[acyl-carrier-protein] + NADP+	fatty acid biosynthesis	cytoplasmic	1.1.1.100	r	E4	[ P-0314 ( META1_0377 ) ] or [ P-0315 ( META1_2077 ) ] or [ P-0316 ( META1_4993 ) ] or [ P-0317 ( META1_5043 ) ] or [ P-0318 ( META1_4469 ) ] or [ P-0663 ( META1_4313 ) ]
R-0364	3-oxoacyl-[acyl-carrier-protein] reductase (n-18:1)	3-oxo-cis-octadec-11-enoyl-[acyl-carrier-protein] + NADPH + H+ = (3R)-3-hydroxy-cis-octadec-11-enoyl-[acyl-carrier-protein] + NADP+	fatty acid biosynthesis	cytoplasmic	1.1.1.100	r	E4	[ P-0314 ( META1_0377 ) ] or [ P-0315 ( META1_2077 ) ] or [ P-0316 ( META1_4993 ) ] or [ P-0317 ( META1_5043 ) ] or [ P-0318 ( META1_4469 ) ] or [ P-0663 ( META1_4313 ) ]
R-0365	B-hydroxydecanoyl thioester dehydrase	(3R)-3-hydroxydecanoyl-[acyl-carrier-protein] = trans-dec-2-enoyl-[acyl-carrier-protein] + H2O	fatty acid biosynthesis	cytoplasmic	4.2.1.60	r	E4	[ P-0319 ( META1_0339 ) ] or [ P-0320 ( META1_5124 ) ]
R-0366	trans-2-decenoyl-ACP isomerase	trans-dec-2-enoyl-[acyl-carrier-protein] = cis-dec-3-enoyl-[acyl-carrier-protein]	fatty acid biosynthesis	cytoplasmic	5.3.3.14	r	E4	[ P-0319 ( META1_0339 ) ]
R-0367	3-hydroxyacyl-[acyl-carrier-protein] dehydratase (n-4:0)	(3R)-3-hydroxybutanoyl-[acyl-carrier-protein] = crotonyl-[acyl-carrier-protein] + H2O	fatty acid biosynthesis	cytoplasmic	4.2.1.-	r	E4	[ P-0320 ( META1_5124 ) ] or [ P-0692 ( META1_4996 ) ]
R-0368	3-hydroxyacyl-[acyl-carrier-protein] dehydratase (n-6:0)	(3R)-3-hydroxyhexanoyl-[acyl-carrier-protein] = trans-hex-2-enoyl-[acyl-carrier-protein] + H2O	fatty acid biosynthesis	cytoplasmic	4.2.1.-	r	E4	[ P-0320 ( META1_5124 ) ] or [ P-0692 ( META1_4996 ) ]
R-0369	3-hydroxyacyl-[acyl-carrier-protein] dehydratase (n-8:0)	(3R)-3-hydroxyoctanoyl-[acyl-carrier-protein] = trans-oct-2-enoyl-[acyl-carrier-protein] + H2O	fatty acid biosynthesis	cytoplasmic	4.2.1.-	r	E4	[ P-0320 ( META1_5124 ) ] or [ P-0692 ( META1_4996 ) ]
R-0370	3-hydroxyacyl-[acyl-carrier-protein] dehydratase (n-12:0)	(3R)-3-hydroxydodecanoyl-[acyl-carrier-protein] = trans-dodec-2-enoyl-[acyl-carrier-protein] + H2O	fatty acid biosynthesis	cytoplasmic	4.2.1.-	r	E4	[ P-0320 ( META1_5124 ) ] or [ P-0692 ( META1_4996 ) ]
R-0371	3-hydroxyacyl-[acyl-carrier-protein] dehydratase (n-14:0)	(3R)-3-hydroxytetradecanoyl-[acyl-carrier-protein] = trans-tetradec-2-enoyl-[acyl-carrier-protein] + H2O	fatty acid biosynthesis	cytoplasmic	4.2.1.-	r	E4	[ P-0320 ( META1_5124 ) ] or [ P-0692 ( META1_4996 ) ]
R-0372	3-hydroxyacyl-[acyl-carrier-protein] dehydratase (n-16:0)	(3R)-3-hydroxyhexadecanoyl-[acyl-carrier-protein] = trans-hexadec-2-enoyl-[acyl-carrier-protein] + H2O	fatty acid biosynthesis	cytoplasmic	4.2.1.-	r	E4	[ P-0320 ( META1_5124 ) ] or [ P-0692 ( META1_4996 ) ]
R-0373	3-hydroxyacyl-[acyl-carrier-protein] dehydratase (n-18:0)	(3R)-3-hydroxyoctadecanoyl-[acyl-carrier-protein] = trans-octadec-2-enoyl-[acyl-carrier-protein] + H2O	fatty acid biosynthesis	cytoplasmic	4.2.1.-	r	E4	[ P-0320 ( META1_5124 ) ] or [ P-0692 ( META1_4996 ) ]
R-0374	3-hydroxyacyl-[acyl-carrier-protein] dehydratase (n-12:1)	(3R)-3-hydroxy-cis-dodec-5-enoyl-[acyl-carrier-protein] = trans-3-cis-5-dodecenoyl-[acyl-carrier-protein] + H2O	fatty acid biosynthesis	cytoplasmic	4.2.1.-	r	E4	[ P-0320 ( META1_5124 ) ] or [ P-0692 ( META1_4996 ) ]
R-0375	3-hydroxyacyl-[acyl-carrier-protein] dehydratase (n-14:1)	(3R)-3-hydroxy-cis-tetradec-7-enoyl-[acyl-carrier-protein] = trans-3-cis-7-tetradecenoyl-[acyl-carrier-protein] + H2O	fatty acid biosynthesis	cytoplasmic	4.2.1.-	r	E4	[ P-0320 ( META1_5124 ) ] or [ P-0692 ( META1_4996 ) ]
R-0376	3-hydroxyacyl-[acyl-carrier-protein] dehydratase (n-16:1)	(3R)-3-hydroxy-cis-hexadec-9-enoyl-[acyl-carrier-protein] = trans-3-cis-9-hexadecenoyl-[acyl-carrier-protein] + H2O	fatty acid biosynthesis	cytoplasmic	4.2.1.-	r	E4	[ P-0320 ( META1_5124 ) ] or [ P-0692 ( META1_4996 ) ]
R-0377	3-hydroxyacyl-[acyl-carrier-protein] dehydratase (n-18:1)	(3R)-3-hydroxy-cis-octadec-11-enoyl-[acyl-carrier-protein] = trans-3-cis-11-octadecenoyl-[acyl-carrier-protein] + H2O	fatty acid biosynthesis	cytoplasmic	4.2.1.-	r	E4	[ P-0320 ( META1_5124 ) ] or [ P-0692 ( META1_4996 ) ]
R-0378	enoyl-[acyl-carrier-protein] reductase (n-4:0)	crotonyl-[acyl-carrier-protein] + NADPH + H+ = butyryl-[acyl-carrier-protein] + NADP+	fatty acid biosynthesis	cytoplasmic	1.3.1.9	nr	E4	[ P-0321 ( META1_0342 ) ] or [ P-0322 ( META1_4689 ) ]
R-0379	enoyl-[acyl-carrier-protein] reductase (n-6:0)	trans-hex-2-enoyl-[acyl-carrier-protein] + NADPH + H+ = hexanoyl-[acyl-carrier-protein] + NADP+	fatty acid biosynthesis	cytoplasmic	1.3.1.9	nr	E4	[ P-0321 ( META1_0342 ) ] or [ P-0322 ( META1_4689 ) ]
R-0380	enoyl-[acyl-carrier-protein] reductase (n-8:0)	trans-oct-2-enoyl-[acyl-carrier-protein] + NADPH + H+ = octanoyl-[acyl-carrier-protein] + NADP+	fatty acid biosynthesis	cytoplasmic	1.3.1.9	nr	E4	[ P-0321 ( META1_0342 ) ] or [ P-0322 ( META1_4689 ) ]
R-0381	enoyl-[acyl-carrier-protein] reductase (n-10:0)	trans-dec-2-enoyl-[acyl-carrier-protein] + NADPH + H+ = decanoyl-[acyl-carrier-protein] + NADP+	fatty acid biosynthesis	cytoplasmic	1.3.1.9	nr	E4	[ P-0321 ( META1_0342 ) ] or [ P-0322 ( META1_4689 ) ]
R-0382	enoyl-[acyl-carrier-protein] reductase (n-12:0)	trans-dodec-2-enoyl-[acyl-carrier-protein] + NADPH + H+ = dodecanoyl-[acyl-carrier-protein] + NADP+	fatty acid biosynthesis	cytoplasmic	1.3.1.9	nr	E4	[ P-0321 ( META1_0342 ) ] or [ P-0322 ( META1_4689 ) ]
R-0383	enoyl-[acyl-carrier-protein] reductase (n-14:0)	trans-tetradec-2-enoyl-[acyl-carrier-protein] + NADPH + H+ = tetradecanoyl-[acyl-carrier-protein] + NADP+	fatty acid biosynthesis	cytoplasmic	1.3.1.9	nr	E4	[ P-0321 ( META1_0342 ) ] or [ P-0322 ( META1_4689 ) ]
R-0384	enoyl-[acyl-carrier-protein] reductase (n-16:0)	trans-hexadec-2-enoyl-[acyl-carrier-protein] + NADPH + H+ = hexadecanoyl-[acyl-carrier-protein] + NADP+	fatty acid biosynthesis	cytoplasmic	1.3.1.9	nr	E4	[ P-0321 ( META1_0342 ) ] or [ P-0322 ( META1_4689 ) ]
R-0385	enoyl-[acyl-carrier-protein] reductase (n-18:0)	trans-octadec-2-enoyl-[acyl-carrier-protein] + NADPH + H+ = octadecanoyl-[acyl-carrier-protein] + NADP+	fatty acid biosynthesis	cytoplasmic	1.3.1.9	nr	E4	[ P-0321 ( META1_0342 ) ] or [ P-0322 ( META1_4689 ) ]
R-0386	enoyl-[acyl-carrier-protein] reductase (n-12:1)	trans-3-cis-5-dodecenoyl-[acyl-carrier-protein] + NADPH + H+ = cis-dodec-5-enoyl-[acyl-carrier-protein] + NADP+	fatty acid biosynthesis	cytoplasmic	1.3.1.9	nr	E4	[ P-0321 ( META1_0342 ) ] or [ P-0322 ( META1_4689 ) ]
R-0387	enoyl-[acyl-carrier-protein] reductase (n-14:1)	trans-3-cis-7-tetradecenoyl-[acyl-carrier-protein] + NADPH + H+ = cis-tetradec-7-enoyl-[acyl-carrier-protein] + NADP+	fatty acid biosynthesis	cytoplasmic	1.3.1.9	nr	E4	[ P-0321 ( META1_0342 ) ] or [ P-0322 ( META1_4689 ) ]
R-0388	enoyl-[acyl-carrier-protein] reductase (n-16:1)	trans-3-cis-9-hexadecenoyl-[acyl-carrier-protein] + NADPH + H+ = hexadec-9-enoyl-[acyl-carrier-protein] + NADP+	fatty acid biosynthesis	cytoplasmic	1.3.1.9	nr	E4	[ P-0321 ( META1_0342 ) ] or [ P-0322 ( META1_4689 ) ]
R-0389	enoyl-[acyl-carrier-protein] reductase (n-18:1)	trans-3-cis-11-octadecenoyl-[acyl-carrier-protein] + NADPH + H+ = octadec-9-enoyl-[acyl-carrier-protein] + NADP+	fatty acid biosynthesis	cytoplasmic	1.3.1.9	nr	E4	[ P-0321 ( META1_0342 ) ] or [ P-0322 ( META1_4689 ) ]
R-0390	glutaminase	L-glutamine + H2O = L-glutamate + NH3	L-glutamate/L-glutamine degradation	cytoplasmic	3.5.1.2	nr	E4	[ P-0323 ( META1_2377 ) ] or [ P-0332 ( META1_1550 ) ]
R-0391	L-glutamine:D-fructose-6-phosphate aminotransferase	L-glutamine + D-fructose-6-phosphate = L-glutamate + D-glucosamine-6-phosphate	aminosugar metabolism	cytoplasmic	2.6.1.16	nr	E4	[ P-0324 ( META1_4546 ) ] or [ P-0325 ( META1_4723 ) ]
R-0392	glutamate racemase	L-glutamate = D-glutamate	glutamate metabolism	cytoplasmic	5.1.1.3	r	E4	[ P-0326 ( META1_3428 ) ]
R-0393	aspartate aminotransferase	L-aspartate + 2-oxoglutarate = oxaloacetate + L-glutamate	aspartate metabolism	cytoplasmic	2.6.1.1	r	E4	[ P-0327 ( META1_2053 ) ] or [ P-0328 ( META1_3915 ) ] or [ P-0329 ( META1_2702 ) ]
R-0394	GMP synthetase	ATP + XMP + L-glutamine + H2O = AMP + diphosphate + GMP + L-glutamate	purine biosynthesis	cytoplasmic	6.3.5.2	nr	E4	[ P-0330 ( META1_3135 ) ] or [ P-0331 ( META1_0546 ) ] or [ P-0333 ( META1_3666 ) ]
R-0395	GMP synthetase (ammonia dependent)	NH3 + XMP + ATP = AMP + diphosphate + GMP	purine biosynthesis	cytoplasmic	6.3.5.2	nr	E4	[ P-0330 ( META1_3135 ) ] or [ P-0331 ( META1_0546 ) ] or [ P-0333 ( META1_3666 ) ]
R-0396	glutamyl-tRNA synthetase	ATP + L-glutamate + tRNA(Glu) = AMP + diphosphate + L-glutamyl-tRNA(Glu)	glutamate metabolism	cytoplasmic	6.1.1.17	nr	E4	[ P-0334 ( META1_0790 ) ] or [ P-0335 ( META1_5208 ) ] or [ P-0336 ( META1_5130 ) ]
R-0397	glutamine synthetase	ATP + L-glutamate + NH3 = ADP + phosphate + L-glutamine	glutamate metabolism	cytoplasmic	6.3.1.2	nr	E3	[ P-0337 ( META1_1553 ) ] or [ P-0338 ( META1_2378 ) ] or [ P-0339 ( META1_2379 ) ] or [ P-0340 ( META1_4098 ) ]
R-0398	gamma-glutamylcysteine synthetase	ATP + L-glutamate + L-cysteine = ADP + phosphate + gamma-L-glutamyl-L-cysteine	glutathione metabolism	cytoplasmic	6.3.2.2	r	E4	[ P-0341 ( META1_0671 ) ]
R-0399	glutathione synthetase	ATP + gamma-L-glutamyl-L-cysteine + glycine = ADP + phosphate + glutathione	glutathione metabolism	cytoplasmic	6.3.2.3	r	E4	[ P-0342 ( META1_0712 ) ]
R-0400	glutamine-dependent NAD(+) synthetase	ATP + nicotinate-adenine-dinucleotide + L-glutamine + H2O = AMP + diphosphate + NAD+ + L-glutamate	NAD biosynthesis	cytoplasmic	6.3.5.1	nr	E4	[ P-0343 ( META1_4425 ) ]
R-0401	amidophosphoribosyltransferase (PRPP amidotransferase)	L-glutamine + 5-phosphoribosyl-1-pyrophosphate + H2O = 5-phospho-beta-D-ribosylamine + diphosphate + L-glutamate	purine biosynthesis	cytoplasmic	2.4.2.14	r	E4	[ P-0344 ( META1_4314 ) ] or [ P-0332 ( META1_1550 ) ]
R-0402	glutamate synthase 1	NH3 + 2-oxoglutarate + NADPH + H+ = L-glutamate + NADP+ + H2O	glutamate metabolism	cytoplasmic	1.4.1.13	r	E4	[ P-0345 ( META1-1551 ) ] or [ P-0346 ( META1_3477 and META1_3478 ) ]
R-0403	glutamate synthase 2	L-glutamine + 2-oxoglutarate + NADPH + H+ = 2 L-glutamate + NADP+	glutamate metabolism	cytoplasmic	1.4.1.13	nr	E4	[ P-0345 ( META1-1551 ) ] or [ P-0346 ( META1_3477 and META1_3478 ) ]
R-0404	carbamoyl phosphate synthetase	2 ATP + L-glutamine + HCO3- + H+ + H2O = 2 ADP + phosphate + L-glutamate + carbamoyl-phosphate	pyrimidine biosynthesis	cytoplasmic	6.3.5.5	r	E4	[ P-0347 ( META1_0440 and META1_0858 ) ]
R-0405	cysteine synthase	O-acetyl-L-serine + H2S = L-cysteine + acetate	cysteine metabolism	cytoplasmic	2.5.1.47	r	E4	[ P-0348 ( META1_1278 ) ] or [ P-0349 ( META1_0751 ) ] or [ P-0350 ( META1_0751 and META1_0953 ) ] or [ P-0353 ( META1_0751 and META1_2100 ) ]
R-0406	serine acetyltransferase	acetyl-CoA + L-serine = CoA + O-acetyl-L-serine	cysteine metabolism	cytoplasmic	2.3.1.30	r	E4	[ P-0350 ( META1_0751 and META1_0953 ) ] or [ P-0351 ( META1_0953 ) ] or [ P-0352 ( META1_2100 ) ] or [ P-0353 ( META1_0751 and META1_2100 ) ]
R-0407	D-cysteine desulfhydrase	D-cysteine + H2O = H2S + NH3 + pyruvate	cysteine degradation	cytoplasmic	4.4.1.15	r	E4	[ P-0354 ( META1_2360 ) ]
R-0408	cysteine tRNA synthetase	ATP + L-cysteine + tRNA(Cys) = AMP + diphosphate + L-cysteinyl-tRNA(Cys)	cysteine metabolism	cytoplasmic	6.1.1.16	nr	E4	[ P-0355 ( META1_5200 ) ]
R-0409	3-mercaptopyruvate sulfurtransferase	3-mercaptopyruvate + cyanide = pyruvate + thiocyanate	cysteine degradation	cytoplasmic	2.8.1.2	nr	E4	[ P-0356 ( META1_2537 ) ]
R-0410	pyrroline-5-carboxylate reductase	(S)-1-pyrroline-5-carboxylate + NADPH + H+ = L-proline + NADP+	arginine and proline metabolism	cytoplasmic	1.5.1.2	nr	E4	[ P-0357 ( META1_4140 ) ]
R-0411	proline dehydrogenase	L-proline + FAD = (S)-1-pyrroline-5-carboxylate + FADH2	arginine and proline degradation	cytoplasmic	1.5.99.8	nr	E4	[ P-0358 ( META1_0211 ) ]
R-0412	1-pyrroline-5-carboxylate dehydrogenase	(S)-1-pyrroline-5-carboxylate + NAD+ + 2 H2O = L-glutamate + NADH + H+	arginine and proline degradation	cytoplasmic	1.5.1.12	nr	E4	[ P-0358 ( META1_0211 ) ]
R-0413	ornithine cyclodeaminase	L-ornithine = L-proline + NH3	arginine and proline degradation	cytoplasmic	4.3.1.12	nr	E4	[ P-0359 ( META1_3003 ) ]
R-0414	arginase	L-arginine + H2O = L-ornithine + urea	arginine and proline degradation	cytoplasmic	3.5.3.1	r	E4	[ P-0360 ( META1_0363 ) ]
R-0415	ornithine carbamoyltransferase	carbamoyl-phosphate + L-ornithine = phosphate + L-citrulline	arginine and proline metabolism	cytoplasmic	2.1.3.3	r	E4	[ P-0361 ( META1_4465 ) ]
R-0416	proline-tRNA ligase	ATP + L-proline + tRNA(Pro) = AMP + diphosphate + L-prolyl-tRNA(Pro)	arginine and proline metabolism	cytoplasmic	6.1.1.15	nr	E4	[ P-0362 ( META1_0837 ) ]
R-0417	arginyl-tRNA synthetase	ATP + L-arginine + tRNA(Arg) = AMP + diphosphate + L-arginyl-tRNA(Arg)	arginine and proline metabolism	cytoplasmic	6.1.1.19	nr	E4	[ P-0363 ( META1_3624 ) ] or [ P-0364 ( META2_0600 ) ] or [ P-0720 ( META2_0600 ) ]
R-0418	UDP-N-acetylenolpyruvoylglucosamine reductase	UDP-N-acetyl-3-O-(1-carboxyvinyl)-D-glucosamine + NADPH + H+ = UDP-N-acetylmuramate + NADP+	aminosugar metabolism	cytoplasmic	1.1.1.158	nr	E4	[ P-0365 ( META1_3150 ) ]
R-0419	N-acetylglucosamine-6-phosphate deacetylase	N-acetyl-D-glucosamine-6-phosphate + H2O = D-glucosamine-6-phosphate + acetate	aminosugar degradation	cytoplasmic	3.5.1.25	nr	E4	[ P-0366 ( META1_4722 ) ]
R-0420	UDP-N-acetylglucosamine 1-carboxyvinyltransferase	phosphoenolpyruvate + UDP-N-acetyl-D-glucosamine = phosphate + UDP-N-acetyl-3-O-(1-carboxyvinyl)-D-glucosamine	aminosugar metabolism	cytoplasmic	2.5.1.7	r	E4	[ P-0367 ( META1_1964 ) ]
R-0421	beta N-acetyl-glucosaminidase	GlcNAc-1,6-anhMurNAc + H2O = 1,6-anhydro-N-acetylmuramate + N-acetyl-D-glucosamine	murein tripeptide recycling	cytoplasmic	3.2.1.52	r	E4	[ P-0368 ( META1_3626 ) ]
R-0422	N-acetylglucosamine-1-phosphate uridyltransferase	N-acetyl-glucosamine-1-phosphate + UTP = UDP-N-acetyl-D-glucosamine + diphosphate	aminosugar metabolism	cytoplasmic	2.7.7.23	nr	E4	[ P-0369 ( META1_4544 ) ]
R-0423	glucosamine-1-phosphate acetyltransferase	D-glucosamine-1-phosphate + acetyl-CoA = N-acetyl-glucosamine-1-phosphate + CoA	aminosugar metabolism	cytoplasmic	2.3.1.157	nr	E4	[ P-0369 ( META1_4544 ) ]
R-0424	phosphoglucosamine mutase	D-glucosamine-1-phosphate = D-glucosamine-6-phosphate	aminosugar metabolism	cytoplasmic	5.4.2.10	r	E4	[ P-0370 ( META1_5297 ) ]
R-0425	aspartate ammonia-lyase	L-aspartate = fumarate + NH3 + H+	aspartate/asparagine degradation	cytoplasmic	4.3.1.1	nr	E4	[ P-0371 ( META1_4341 ) ]
R-0426	L-aspartate oxidase	L-aspartate + O2 = a-iminosuccinate + H2O2 + H+	NAD biosynthesis	cytoplasmic	1.4.3.16	nr	E4	[ P-0372 ( META1_2836 ) ]
R-0427	quinolinate synthetase	a-iminosuccinate + glycerone-phosphate = quinolinate + phosphate + 2 H2O	NAD biosynthesis	cytoplasmic	2.5.1.72	nr	E4	[ P-0373 ( META1_2835 ) ]
R-0428	quinolinate phosphoribosyltransferase	5-phosphoribosyl-1-pyrophosphate + quinolinate = CO2 + diphosphate + nicotinate-mononucleotide	NAD biosynthesis	cytoplasmic	2.4.2.19	nr	E4	[ P-0374 ( META1_2837 ) ]
R-0429	L-asparaginase	L-asparagine + H2O = L-aspartate + NH3	aspartate/asparagine degradation	cytoplasmic	3.5.1.1	nr	E4	[ P-0375 ( META1_0670 ) ]
R-0430	alanine racemase	L-alanine = D-alanine	alanine metabolism	cytoplasmic	5.1.1.1	r	E4	[ P-0377 ( META1_4319 ) ] or [ P-0378 ( META1_1469 ) ]
R-0431	adenylosuccinate synthetase	GTP + IMP + L-aspartate = GDP + phosphate + adenylo-succinate	purine biosynthesis	cytoplasmic	6.3.4.4	nr	E4	[ P-0379 ( META1_0776 ) ]
R-0432	aspartate carbamoyltransferase	carbamoyl-phosphate + L-aspartate = phosphate + N-carbamoyl-L-aspartate	pyrimidine biosynthesis	cytoplasmic	2.1.3.2	r	E4	[ P-0380 ( META1_3527 ) ]
R-0433	argininosuccinate synthase	ATP + L-citrulline + L-aspartate = AMP + diphosphate + L-arginino-succinate	arginine and proline metabolism	cytoplasmic	6.3.4.5	nr	E4	[ P-0381 ( META1_2294 ) ]
R-0434	aspartate tRNA synthetase	ATP + L-aspartate + tRNA(Asp) = AMP + diphosphate + L-aspartyl-tRNA(Asp)	aspartate metabolism	cytoplasmic	6.1.1.12	nr	E4	[ P-0382 ( META1_4393 ) ]
R-0435	asparagine synthase	L-glutamine + L-aspartate + ATP + H2O = L-glutamate + L-asparagine + diphosphate + AMP	aspartate metabolism	cytoplasmic	6.3.5.4	nr	E4	[ P-0383 ( META1_5325 ) ]
R-0436	alanyl-tRNA synthetase	ATP + L-alanine + tRNA(Ala) = AMP + diphosphate + L-alanyl-tRNA(Ala)	alanine metabolism	cytoplasmic	6.1.1.7	nr	E4	[ P-0384 ( META1_2718 ) ]
R-0437	argininosuccinate lyase	L-arginino-succinate = L-arginine + fumarate	arginine and proline metabolism	cytoplasmic	4.3.2.1	r	E4	[ P-0385 ( META1_3503 ) ]
R-0438	adenylosuccinate lyase	adenylo-succinate = fumarate + AMP	purine biosynthesis	cytoplasmic	4.3.2.2	r	E4	[ P-0386 ( META1_0773 ) ]
R-0439	5'-phosphoribosyl-4-(N-succinocarboxamide)-5-aminoimidazole lyase	5'-phosphoribosyl-4-(N-succinocarboxamide)-5-aminoimidazole = fumarate + aminoimidazole-carboxamide-ribonucleotide	purine biosynthesis	cytoplasmic	4.3.2.2	r	E4	[ P-0386 ( META1_0773 ) ]
R-0440	succinate-semialdehyde dehydrogenase	succinate-semialdehyde + NADP+ + H2O = succinate + NADPH + H+	4-hydroxyphenylacetate degradation	cytoplasmic	1.2.1.16	nr	E4	[ P-0387 ( META1_4598 ) ]
R-0441	guanine phosphoribosyltransferase	5-phosphoribosyl-1-pyrophosphate + guanine = diphosphate + GMP	purine biosynthesis	cytoplasmic	2.4.2.8	nr	E4	[ P-0388 ( META1_3063 ) ]
R-0442	hypoxanthine phosphoribosyltransferase	5-phosphoribosyl-1-pyrophosphate + hypoxanthine = diphosphate + IMP	purine biosynthesis	cytoplasmic	2.4.2.8	nr	E4	[ P-0388 ( META1_3063 ) ]
R-0443	ATP synthase	ADP + phosphate + 4 H+[p] = ATP + H2O + 4 H+	oxidative phosphorilation	inner membrane	3.6.3.14	nr	E4	[ P-0389 ( META1_1357 and META1_1359 and META1_1360 and META1_1361 and META1_1362 and META1_3385 and META1_3386 and META1_3387 and META1_3388 and META1_3389 ) ]
R-0444	cytochrome c oxidase	2 reduced-cytochrome-c + 0.5 O2 + 4 H+ = 2 oxidized-cytochrome-c + 1 H2O + 2 H+[p]	oxidative phosphorilation	inner membrane	1.9.3.1	nr	E4	[ P-0390 ( META1_0114 and META1_0115 and META1_0116 and META1_0117 ) ] or [ P-0391 ( META1_3469 and META1_3473 and META1_3474 ) ]
R-0445	cytochrome o ubiquinol oxidase	1 UQH2 + 0.5 O2 + 4 H+ = 1 UQ + 1 H2O + 4 H+[p]	oxidative phosphorilation	inner membrane	1.10.2.-	nr	E4	[ P-0392 ( META1_4731 and META1_4732 and META1_4733 and META1_4734 ) ] or [ P-0394 ( META1_4205 and META1_4206 ) ] or [ P-0395 ( META1_1122 and META2_1123 ) ] or [ P-0396 ( META1_0527 and META1_1952 ) ] or [ P-0728 ( META2_1122 ) ]
R-0446	ubiquinol-cytochrome c reductase	2 oxidized-cytochrome-c + UQH2 = 2 reduced-cytochrome-c + UQ + 2 H+[p]	oxidative phosphorilation	inner membrane	1.10.2.2	nr	E4	[ P-0393 ( META1_2509 and META1_2510 and META1_2511 ) ]
R-0447	NADH:ubiquinone oxidoreductase I	NADH + UQ + 5 H+ = NAD+ + UQH2 + 4 H+[p]	oxidative phosphorilation	inner membrane	1.6.5.3	nr	E3	[ P-0397 ( META1_0842 and META1_0843 and META1_0844 and META1_0845 and META1_0846 and META1_0847 and META1_0848 and META1_0849 and META1_0850 and META1_0851 and META1_0852 and META1_0853 and META1_0854 and META1_0855 and META1_0871 ) ]
R-0448	NAD(P) transhydrogenase	NADP+ + NADH + H+[p] = NADPH + NAD+ + H+	oxidative phosphorilation	inner membrane	1.6.1.2	nr	E4	[ P-0398 ( META1_2956 and META1_2957 and META1_2958 ) ]
R-0449	phosphoribosylglycinamide synthetase	5-phospho-beta-D-ribosylamine + ATP + glycine = ADP + phosphate + 5-phospho-ribosyl-glycineamide	purine biosynthesis	cytoplasmic	6.3.4.13	r	E4	[ P-0399 ( META1_4244 ) ]
R-0450	phosphoribosylglycinamide formyltransferase	5-phospho-ribosyl-glycineamide + 10-formyltetrahydrofolate = 5'-phosphoribosyl-N-formylglycineamide + tetrahydrofolate	purine biosynthesis	cytoplasmic	2.1.2.2	r	E4	[ P-0400 ( META1_2044 ) ]
R-0451	phosphoribosylformylglycinamide synthetase	ATP + 5'-phosphoribosyl-N-formylglycineamide + L-glutamine + H2O = L-glutamate + ADP + phosphate + 5-phosphoribosyl-N-formylglycineamidine	purine biosynthesis	cytoplasmic	6.3.5.3	nr	E4	[ P-0401 ( META1-0010 ) ] or [ P-0402 ( META1_0424 ) ]
R-0452	phosphoribosylaminoimidazole synthetase	ATP + 5-phosphoribosyl-N-formylglycineamidine = ADP + phosphate + 5-aminoimidazole-ribonucleotide	purine biosynthesis	cytoplasmic	6.3.3.1	nr	E4	[ P-0403 ( META1_2045 ) ]
R-0453	phosphoribosylaminoimidazole carboxylase	5-aminoimidazole-ribonucleotide + CO2 = 4-carboxyaminoimidazole-ribonucleotide	purine biosynthesis	cytoplasmic	4.1.1.21	r	E4	[ P-0404 ( META1_1936 and META1_1937 ) ]
R-0454	phosphoribosylaminoimidazole-succinocarboxamide synthetase	ATP + 4-carboxyaminoimidazole-ribonucleotide + L-aspartate = ADP + phosphate + 5'-phosphoribosyl-4-(N-succinocarboxamide)-5-aminoimidazole	purine biosynthesis	cytoplasmic	6.3.2.6	r	E4	[ P-0405 ( META1_0412 ) ]
R-0455	phosphoribosylaminoimidazolecarboxamide formyltransferase	aminoimidazole-carboxamide-ribonucleotide + 10-formyltetrahydrofolate = phosphoribosyl-formamido-carboxamide + tetrahydrofolate	purine biosynthesis	cytoplasmic	2.1.2.3	r	E4	[ P-0406 ( META1_2535 ) ]
R-0456	inosine monophosphate cyclohydrolase	phosphoribosyl-formamido-carboxamide = IMP + H2O	purine biosynthesis	cytoplasmic	3.5.4.10	r	E4	[ P-0406 ( META1_2535 ) ]
R-0457	IMP dehydrogenase	IMP + NAD+ + H2O = XMP + NADH + H+	purine biosynthesis	cytoplasmic	1.1.1.205	r	E4	[ P-0407 ( META1_3145 ) ]
R-0458	guanylate kinase	GMP + ATP = GDP + ADP	purine biosynthesis	cytoplasmic	2.7.4.8	r	E4	[ P-0408 ( META1_1978 ) ]
R-0459	deoxyguanylate kinase	dGMP + ATP = dGDP + ADP	purine biosynthesis	cytoplasmic	2.7.4.12	r	E4	[ P-0408 ( META1_1978 ) ]
R-0460	UDP kinase	UDP + ATP = UTP + ADP	pyrimidine biosynthesis	cytoplasmic	2.7.4.6	r	E4	[ P-0409 ( META1_1990 ) ]
R-0461	CDP kinase	CDP + ATP = CTP + ADP	pyrimidine biosynthesis	cytoplasmic	2.7.4.6	r	E4	[ P-0409 ( META1_1990 ) ]
R-0462	dUDP kinase	dUDP + ATP = dUTP + ADP	pyrimidine biosynthesis	cytoplasmic	2.7.4.6	r	E4	[ P-0409 ( META1_1990 ) ]
R-0463	dCDP kinase	dCDP + ATP = dCTP + ADP	pyrimidine biosynthesis	cytoplasmic	2.7.4.6	r	E4	[ P-0409 ( META1_1990 ) ]
R-0464	dTDP kinase	dTDP + ATP = dTTP + ADP	pyrimidine biosynthesis	cytoplasmic	2.7.4.6	r	E4	[ P-0409 ( META1_1990 ) ]
R-0465	dADP kinase	dADP + ATP = dATP + ADP	purine biosynthesis	cytoplasmic	2.7.4.6	r	E4	[ P-0409 ( META1_1990 ) ]
R-0466	dGDP kinase	dGDP + ATP = dGTP + ADP	purine biosynthesis	cytoplasmic	2.7.4.6	r	E4	[ P-0409 ( META1_1990 ) ]
R-0467	GDP kinase	GDP + ATP = GTP + ADP	purine biosynthesis	cytoplasmic	2.7.4.6	r	E4	[ P-0409 ( META1_1990 ) ]
R-0469	CTP synthetase	ATP + UTP + L-glutamine + H2O = ADP + phosphate + CTP + L-glutamate	pyrimidine biosynthesis	cytoplasmic	6.3.4.2	nr	E4	[ P-0422 ( META1_5110 ) ]
R-0470	UDP reductase	UDP + reduced-thioredoxin = dUDP + oxidized-thioredoxin + H2O	pyrimidine biosynthesis	cytoplasmic	1.17.4.1	nr	E4	[ P-0410 ( META1_0872 and META2_0021 ) ]
R-0471	CDP reductase	CDP + reduced-thioredoxin = dCDP + oxidized-thioredoxin + H2O	pyrimidine biosynthesis	cytoplasmic	1.17.4.1	nr	E4	[ P-0410 ( META1_0872 and META2_0021 ) ]
R-0472	ADP reductase	ADP + reduced-thioredoxin = dADP + oxidized-thioredoxin + H2O	purine biosynthesis	cytoplasmic	1.17.4.1	nr	E4	[ P-0410 ( META1_0872 and META2_0021 ) ]
R-0474	GDP reductase	GDP + reduced-thioredoxin = dGDP + oxidized-thioredoxin + H2O	purine biosynthesis	cytoplasmic	1.17.4.1	nr	E4	[ P-0410 ( META1_0872 and META2_0021 ) ]
R-0475	thioredoxin reductase	oxidized-thioredoxin + NADPH + H+ = reduced-thioredoxin + NADP+	purine biosynthesis	cytoplasmic	1.8.1.9	r	E4	[ P-0411 ( META1_0862 ) ] or [ P-0412 ( META1_0957 ) ] or [ P-0666 ( META1_0013 ) ]
R-0476	adenylate kinase	AMP + ATP = 2 ADP	purine biosynthesis	cytoplasmic	2.7.4.3	r	E4	[ P-0413 ( META1_2171 ) ] or [ P-0414 ( META1_0990 ) ]
R-0477	dihydroorotase	N-carbamoyl-L-aspartate = dihydroorotate + H2O	pyrimidine biosynthesis	cytoplasmic	3.5.2.3	r	E4	[ P-0415 ( META1_4700 ) ] or [ P-0416 ( META1_3528 ) ]
R-0478	dihydroorotate dehydrogenase	dihydroorotate + O2 = orotate + H2O2	pyrimidine biosynthesis	cytoplasmic	1.3.3.1	r	E4	[ P-0417 ( META1_2095 ) ]
R-0479	orotate phosphoribosyltransferase	5-phosphoribosyl-1-pyrophosphate + orotate = orotidine-5'-phosphate + diphosphate	pyrimidine biosynthesis	cytoplasmic	2.4.2.10	r	E4	[ P-0418 ( META1_3406 ) ]
R-0480	orotidine 5'-phosphate decarboxylase	orotidine-5'-phosphate = CO2 + UMP	pyrimidine biosynthesis	cytoplasmic	4.1.1.23	nr	E4	[ P-0419 ( META1_1411 ) ]
R-0481	cytidylate kinase	CMP + ATP = CDP + ADP	pyrimidine biosynthesis	cytoplasmic	2.7.4.14	r	E4	[ P-0420 ( META1_2119 ) ]
R-0482	uridylate kinase	UMP + ATP = UDP + ADP	pyrimidine biosynthesis	cytoplasmic	2.7.4.22	r	E4	[ P-0421 ( META1_2059 ) ]
R-0483	dCTP deaminase	dCTP + H2O = NH3 + dUTP	pyrimidine biosynthesis	cytoplasmic	3.5.4.13	nr	E4	[ P-0423 ( META1_0286 ) ]
R-0484	thymidylate synthetase	dUMP + 5,10-methylenetetrahydrofolate = dTMP + 7,8-dihydrofolate	pyrimidine biosynthesis	cytoplasmic	2.1.1.45	r	E4	[ P-0424 ( META1_2853 ) ]
R-0485	dihydrofolate reductase	NADPH + 7,8-dihydrofolate + H+ = NADP+ + tetrahydrofolate	folate biosynthesis	cytoplasmic	1.5.1.3	r	E3	[ P-0426 ( META2_0242 ) ] or [ P-0427 ( META1_2852 ) ]
R-0486	deoxyuridine 5'-triphosphate nucleotidohydrolase	dUTP + H2O = dUMP + diphosphate	pyrimidine biosynthesis	cytoplasmic	3.6.1.23	nr	E4	[ P-0425 ( META1_1415 ) ]
R-0487	nucleoside triphosphate pyrophosphohydrolase (ATP)	ATP + H2O = AMP + diphosphate	salvage pathways of purine and pyrimidine nucleotides	cytoplasmic	3.6.1.23	nr	E4	[ P-0428 ( META1_4291 ) ] or [ P-0475 ( META1_0202 ) ]
R-0489	nucleoside triphosphate pyrophosphohydrolase (GTP)	GTP + H2O = GMP + diphosphate	salvage pathways of purine and pyrimidine nucleotides	cytoplasmic	3.6.1.23	nr	E4	[ P-0428 ( META1_4291 ) ] or [ P-0475 ( META1_0202 ) ]
R-0490	nucleoside triphosphate pyrophosphohydrolase (CTP)	CTP + H2O = CMP + diphosphate	salvage pathways of purine and pyrimidine nucleotides	cytoplasmic	3.6.1.23	nr	E4	[ P-0428 ( META1_4291 ) ] or [ P-0475 ( META1_0202 ) ]
R-0491	nucleoside triphosphate pyrophosphohydrolase (UTP)	UTP + H2O = UMP + diphosphate	salvage pathways of purine and pyrimidine nucleotides	cytoplasmic	3.6.1.23	nr	E4	[ P-0428 ( META1_4291 ) ]
R-0492	5'-nucleotidase (GMP)	GMP + H2O = guanosine + phosphate	salvage pathways of purine and pyrimidine nucleotides	cytoplasmic	3.1.3.5	nr	E4	[ P-0429 ( META1_4626 ) ] or [ P-0430 ( META1_1365 ) ] or [ P-0431 ( META1_2085 ) ]
R-0493	5'-nucleotidase (AMP)	AMP + H2O = adenosine + phosphate	salvage pathways of purine and pyrimidine nucleotides	cytoplasmic	3.1.3.5	nr	E4	[ P-0429 ( META1_4626 ) ] or [ P-0430 ( META1_1365 ) ] or [ P-0431 ( META1_2085 ) ]
R-0494	5'-nucleotidase (IMP)	IMP + H2O = inosine + phosphate	salvage pathways of purine and pyrimidine nucleotides	cytoplasmic	3.1.3.5	nr	E4	[ P-0429 ( META1_4626 ) ] or [ P-0430 ( META1_1365 ) ] or [ P-0431 ( META1_2085 ) ]
R-0495	5'-nucleotidase (XMP)	XMP + H2O = xanthosine + phosphate	salvage pathways of purine and pyrimidine nucleotides	cytoplasmic	3.1.3.5	nr	E4	[ P-0429 ( META1_4626 ) ] or [ P-0430 ( META1_1365 ) ] or [ P-0431 ( META1_2085 ) ]
R-0496	GTP cyclohydrolase I	GTP + H2O = formate + 7,8-dihydroneopterin-triphosphate	folate biosynthesis	cytoplasmic	3.5.4.16	r	E3	[ P-0432 ( META1_2264 ) ] or [ P-0433 ( META1_2983 ) ]
R-0497	dihydroneopterin triphosphate pyrophosphohydrolase	7,8-dihydroneopterin-triphosphate + H2O = dihydroneopterin-phosphate + diphosphate	folate biosynthesis	cytoplasmic	3.6.1.-	nr	E6	-
R-0498	dihydroneopterin aldolase	7,8-dihydro-D-neopterin = glycolaldehyde + 6-hydroxymethyl-7,8-dihydropterin	folate biosynthesis	cytoplasmic	4.1.2.25	r	E3	[ P-0434 ( META1_1744 ) ]
R-0499	dihydroneopterin monophosphate dephosphorylase	dihydroneopterin-phosphate + H2O = 7,8-dihydro-D-neopterin + phosphate	folate biosynthesis	cytoplasmic	3.6.1.-	r	E6	-
R-0500	2-amino-4-hydroxy-6-hydroxymethyldihydropteridine pyrophosphokinase	6-hydroxymethyl-7,8-dihydropterin + ATP = 6-hydroxymethyl-dihydropterin-diphosphate + AMP	folate biosynthesis	cytoplasmic	2.7.6.3	r	E3	[ P-0435 ( META1_1743 ) ]
R-0501	dihydropteroate synthase	p-aminobenzoate + 6-hydroxymethyl-dihydropterin-diphosphate = diphosphate + 7,8-dihydropteroate	folate biosynthesis	cytoplasmic	2.5.1.15	nr	E3	[ P-0436 ( META1_1745 ) ]
R-0502	folylpolyglutamate synthase 1	L-glutamate + ATP + methylene-tetrahydropteroyl-[gamma-Glu](n) = ADP + phosphate + methylene-tetrahydropteroyl-[gamma-Glu](n+1)	folate biosynthesis	cytoplasmic	6.3.2.17	nr	E3	[ P-0437 ( META1_4888 ) ]
R-0503	dihydrofolate synthetase 1	L-glutamate + ATP + 7,8-dihydropteroate = phosphate + ADP + 7,8-dihydrofolate	folate biosynthesis	cytoplasmic	6.3.2.12	nr	E3	[ P-0437 ( META1_4888 ) ]
R-0504	folylpolyglutamate synthase 2	L-glutamate + ATP + 10-formyl-tetrahydropteroyl-[gamma-Glu](n) = ADP + phosphate + 10-formyl-tetrahydropteroyl-[gamma-Glu](n+1)	folate biosynthesis	cytoplasmic	6.3.2.17	nr	E3	[ P-0437 ( META1_4888 ) ]
R-0505	folylpolyglutamate synthase 3	L-glutamate + ATP + tetrahydropteroyl-[gamma-Glu](n) = ADP + phosphate + tetrahydropteroyl-[gamma-Glu](n+1)	folate biosynthesis	cytoplasmic	6.3.2.17	nr	E3	[ P-0437 ( META1_4888 ) ]
R-0506	dihydromethanopterin reductase	NADPH + 7,8-dihydromethanopterin + H+ = NADP+ + tetrahydromethanopterin	folate biosynthesis	cytoplasmic	-.-.-.-	nr	E3	[ P-0438 ( META1_4312 ) ]	Caccamo,2004 J Bacteriol.
R-0507	1-deoxy-D-xylulose 5-phosphate reductoisomerase	1-deoxy-D-xylulose-5-phosphate + NADPH + H+ = 2-C-methyl-D-erythritol-4-phosphate + NADP+	carotenoids biosynthesis	cytoplasmic	1.1.1.267	r	E4	[ P-0440 ( META1_2068 ) ]
R-0508	4-diphosphocytidyl-2C- methyl-D-erythritol synthase	2-C-methyl-D-erythritol-4-phosphate + CTP = 4-(cytidine-5'-diphospho)-2-C-methyl-D-erythritol + diphosphate	carotenoids biosynthesis	cytoplasmic	2.7.7.60	r	E4	[ P-0441 ( META1_3018 ) ]
R-0509	2C-methyl-D-erythritol 2,4-cyclodiphosphate synthase	2-phospho-4-(cytidine-5'-diphospho)-2-C-methyl-D-erythritol = 2-C-methyl-D-erythritol-2,4-cyclodiphosphate + CMP	carotenoids biosynthesis	cytoplasmic	4.6.1.12	r	E4	[ P-0441 ( META1_3018 ) ]
R-0510	4-diphosphocytidyl-2-C-methyl-D-erythritol kinase	4-(cytidine-5'-diphospho)-2-C-methyl-D-erythritol + ATP = 2-phospho-4-(cytidine-5'-diphospho)-2-C-methyl-D-erythritol + ADP	carotenoids biosynthesis	cytoplasmic	2.7.1.148	nr	E4	[ P-0442 ( META1_3320 ) ]
R-0511	1-hydroxy-2-methyl-2-(E)-butenyl-4-diphosphate synthase	2-C-methyl-D-erythritol-2,4-cyclodiphosphate + 2 reduced-ferredoxin + 2 H+ = 1-hydroxy-2-methyl-2-(E)-butenyl-4-diphosphate + 2 oxidized-ferredoxin + H2O	carotenoids biosynthesis	cytoplasmic	1.17.7.1	nr	E4	[ P-0443 ( META1_1490 ) ]
R-0512	1-hydroxy-2-methyl-2-(E)-butenyl-4-diphosphate reductase 1	1-hydroxy-2-methyl-2-(E)-butenyl-4-diphosphate + NADPH + H+ = dimethylallyl-diphosphate + NADP+ + H2O	carotenoids biosynthesis	cytoplasmic	1.17.1.2	nr	E4	[ P-0444 ( META1_2713 ) ]
R-0513	1-hydroxy-2-methyl-2-(E)-butenyl-4-diphosphate reductase 2	1-hydroxy-2-methyl-2-(E)-butenyl-4-diphosphate + NADPH + H+ = isopentenyl-diphosphate + NADP+ + H2O	carotenoids biosynthesis	cytoplasmic	1.17.1.2	nr	E4	[ P-0444 ( META1_2713 ) ]
R-0514	geranyl diphosphate synthase	dimethylallyl-diphosphate + isopentenyl-diphosphate = diphosphate + geranyl-diphosphate	carotenoids biosynthesis	cytoplasmic	2.5.1.1	nr	E4	[ P-0445 ( META1_2496 ) ]
R-0515	farnesyl-diphosphate synthase	geranyl-diphosphate + isopentenyl-diphosphate = diphosphate + all-trans-farnesyl-diphosphate	carotenoids biosynthesis	cytoplasmic	2.5.1.10	nr	E4	[ P-0445 ( META1_2496 ) ]
R-0516	geranylgeranyl pyrophosphate synthase	isopentenyl-diphosphate + all-trans-farnesyl-diphosphate = all-trans-geranyl-geranyl-diphosphate + diphosphate	carotenoids biosynthesis	cytoplasmic	2.5.1.29	nr	E4	[ P-0446 ( META1_2924 ) ] or [ P-0615 ( META1_3319 ) ]
R-0517	phytoene synthase 1	2 all-trans-geranyl-geranyl-diphosphate = prephytoene-diphosphate + diphosphate	carotenoids biosynthesis	cytoplasmic	2.5.1.32	nr	E4	[ P-0447 ( META1_3220 ) ] or [ P-0448 ( META1_1815 ) ] or [ P-0449 ( META1_4618 ) ]
R-0518	phytoene synthase 2	prephytoene-diphosphate = phytoene + diphosphate	carotenoids biosynthesis	cytoplasmic	2.5.1.32	nr	E4	[ P-0447 ( META1_3220 ) ] or [ P-0448 ( META1_1815 ) ] or [ P-0449 ( META1_4618 ) ]
R-0519	phytoene dehydrogenase 1	phytoene + reduced-electron-acceptor + O2 = phytofluene + oxidized-electron-acceptor + 2 H2O	carotenoids biosynthesis	cytoplasmic	1.14.99.-	nr	E4	[ P-0450 ( META1_3219 ) ] or [ P-0451 ( META1_3670 ) ]
R-0520	phytoene dehydrogenase 2	phytofluene + reduced-electron-acceptor + O2 = zeta-carotene + oxidized-electron-acceptor + 2 H2O	carotenoids biosynthesis	cytoplasmic	1.14.99.-	nr	E4	[ P-0450 ( META1_3219 ) ] or [ P-0451 ( META1_3670 ) ]
R-0521	zeta-carotene desaturase 1	zeta-carotene + reduced-electron-acceptor + O2 = neurosporene + oxidized-electron-acceptor + 2 H2O	carotenoids biosynthesis	cytoplasmic	1.14.99.30	nr	E4	[ P-0451 ( META1_3670 ) ]
R-0522	zeta-carotene desaturase 2	neurosporene + reduced-electron-acceptor + O2 = trans-lycopene + oxidized-electron-acceptor + 2 H2O	carotenoids biosynthesis	cytoplasmic	1.14.99.30	nr	E4	[ P-0451 ( META1_3670 ) ]
R-0523	prephenate dehydrogenase	prephenate + NAD+ = 4-hydroxyphenylpyruvate + CO2 + NADH + H+	phenylalanine, tyrosine, tryptophan biosynthesis	cytoplasmic	1.3.1.12	nr	E4	[ P-0200 ( META1_0478 ) ]
R-0524	aromatic-amino-acid transaminase (PHE)	phenylpyruvate + L-glutamate = L-phenylalanine + 2-oxoglutarate	phenylalanine, tyrosine, tryptophan biosynthesis	cytoplasmic	2.6.1.57	r	E4	[ P-0208 ( META1_1486 ) ]
R-0525	aromatic-amino-acid transaminase (TYR)	4-hydroxyphenylpyruvate + L-glutamate = L-tyrosine + 2-oxoglutarate	phenylalanine, tyrosine, tryptophan biosynthesis	cytoplasmic	2.6.1.57	r	E4	[ P-0208 ( META1_1486 ) ]
R-0526	D-alanine aminotransferase	pyruvate + D-glutamate = D-alanine + 2-oxoglutarate	alanine metabolism	cytoplasmic	2.6.1.21	r	E4	[ P-0453 ( META1_0774 ) ]
R-0527	histidinol-phosphatase	L-histidinol-phosphate + H2O = L-histidinol + phosphate	histidine biosynthesis	cytoplasmic	3.1.3.15	nr	E4	[ P-0650 ( META1_4121 ) ]
R-0529	acyl phosphate synthase (n-16:0)	hexadecanoyl-[acyl-carrier-protein] + phosphate = hexadecanoyl-phosphate + [acyl-carrier-protein]	glycerophospholipid metabolism	cytoplasmic	-.-.-.-	nr	E4	[ P-0455 ( META1_2035 ) ]
R-0530	acyl phosphate synthase (n-16:1)	hexadec-9-enoyl-[acyl-carrier-protein] + phosphate = hexadec-9-enoyl-phosphate + [acyl-carrier-protein]	glycerophospholipid metabolism	cytoplasmic	-.-.-.-	nr	E4	[ P-0455 ( META1_2035 ) ]
R-0531	acyl phosphate synthase (n-18:0)	octadecanoyl-[acyl-carrier-protein] + phosphate = octadecanoyl-phosphate + [acyl-carrier-protein]	glycerophospholipid metabolism	cytoplasmic	-.-.-.-	nr	E4	[ P-0455 ( META1_2035 ) ]
R-0532	acyl phosphate synthase (n-18:1)	octadec-9-enoyl-[acyl-carrier-protein] + phosphate = octadec-9-enoyl-phosphate + [acyl-carrier-protein]	glycerophospholipid metabolism	cytoplasmic	-.-.-.-	nr	E4	[ P-0455 ( META1_2035 ) ]
R-0534	glycerol-3-phosphate synthetase (n-16:0)	sn-glycerol-3-phosphate + hexadecanoyl-phosphate = 1-hexadecanoyl-sn-glycerol-3-phosphate + phosphate	glycerophospholipid metabolism	cytoplasmic	2.3.1.-	nr	E4	[ P-0454 ( META1_3529 ) ]
R-0535	glycerol-3-phosphate synthetase (n-16:1)	sn-glycerol-3-phosphate + hexadec-9-enoyl-phosphate = 1-hexadec-9-enoyl-sn-glycerol-3-phosphate + phosphate	glycerophospholipid metabolism	cytoplasmic	2.3.1.-	nr	E4	[ P-0454 ( META1_3529 ) ]
R-0536	glycerol-3-phosphate synthetase (n-18:0)	sn-glycerol-3-phosphate + octadecanoyl-phosphate = 1-octadecanoyl-sn-glycerol-3-phosphate + phosphate	glycerophospholipid metabolism	cytoplasmic	2.3.1.-	nr	E4	[ P-0454 ( META1_3529 ) ]
R-0537	glycerol-3-phosphate synthetase (n-18:1)	sn-glycerol-3-phosphate + octadec-9-enoyl-phosphate = 1-octadec-9-enoyl-sn-glycerol-3-phosphate + phosphate	glycerophospholipid metabolism	cytoplasmic	2.3.1.-	nr	E4	[ P-0454 ( META1_3529 ) ]
R-0538	thymidylate kinase	dTMP + ATP = dTDP + ADP	pyrimidine biosynthesis	cytoplasmic	2.7.4.9	r	E4	[ P-0456 ( META1_4582 ) ] or [ P-0721 ( META2_0607 ) ]
R-0539	adenylate kinase 2	dAMP + ATP = ADP + dADP	purine biosynthesis	cytoplasmic	2.7.4.3	r	E4	[ P-0413 ( META1_2171 ) ] or [ P-0414 ( META1_0990 ) ]
R-0540	glutamyl-tRNA amidotransferase	ATP + L-glutamyl-tRNA(Gln) + L-glutamine + H2O = ADP + phosphate + L-glutaminyl-tRNA(Gln) + L-glutamate	glutamate metabolism	cytoplasmic	6.3.5.7	nr	E4	[ P-0457 ( META1_0439 and META1_3537 and META1_4092 ) ] or [ P-0458 ( META1_3277 and META1_3537 and META1_3538 ) ]
R-0541	nondiscriminating glutamyl-tRNA synthetase	ATP + L-glutamate + tRNA(Gln) = AMP + diphosphate + L-glutamyl-tRNA(Gln)	glutamate metabolism	cytoplasmic	6.1.1.24	nr	E4	[ P-0335 ( META1_5208 ) ]
R-0542	nondiscriminating aspartate tRNA synthetase	ATP + L-aspartate + tRNA(Asn) = AMP + diphosphate + L-aspartyl-tRNA(Asn)	aspartate metabolism	cytoplasmic	6.1.1.23	nr	E4	[ P-0382 ( META1_4393 ) ]
R-0543	aspartyl-tRNA amidotransferase	ATP + L-aspartyl-tRNA(Asn) + L-glutamine + H2O = ADP + phosphate + L-asparaginyl-tRNA(Asn) + L-glutamate	aspartate metabolism	cytoplasmic	6.3.5.6	nr	E4	[ P-0457 ( META1_0439 and META1_3537 and META1_4092 ) ] or [ P-0458 ( META1_3277 and META1_3537 and META1_3538 ) ]
R-0544	gamma-glutamyl kinase	L-glutamate + ATP = L-glutamate-5-phosphate + ADP	arginine and proline metabolism	cytoplasmic	2.7.2.11	nr	E4	[ P-0459 ( META1_3071 ) ] or [ P-0460 ( META1_3071 and META1_3072 ) ]
R-0545	glutamate-5-semialdehyde dehydrogenase	L-glutamate-5-phosphate + NADPH + H+ = L-glutamate-gamma-semialdehyde + phosphate + NADP+	arginine and proline metabolism	cytoplasmic	1.2.1.41	r	E4	[ P-0460 ( META1_3071 and META1_3072 ) ] or [ P-0461 ( META1_3072 ) ]
R-0546	L-glutamate-gamma-semialdehyde (cyclase dehydratase)	L-glutamate-gamma-semialdehyde = (S)-1-pyrroline-5-carboxylate + H2O	arginine and proline metabolism	cytoplasmic	-.-.-.-	r	E2	-
R-0547	N-acetylglutamate synthase	L-glutamate + acetyl-CoA = N-acetyl-L-glutamate + CoA	arginine and proline metabolism	cytoplasmic	2.3.1.1	r	E4	[ P-0462 ( META1_0204 ) ]
R-0548	acetylglutamate kinase	N-acetyl-L-glutamate + ATP = N-acetylglutamyl-phosphate + ADP	arginine and proline metabolism	cytoplasmic	2.7.2.8	r	E4	[ P-0463 ( META1_2345 ) ]
R-0549	N-acetylglutamylphosphate reductase	N-acetylglutamyl-phosphate + NADPH + H+ = N-acetyl-L-glutamate-5-semialdehyde + phosphate + NADP+	arginine and proline metabolism	cytoplasmic	1.2.1.38	r	E4	[ P-0464 ( META1_4920 ) ]
R-0550	acetylornithine deacetylase	N-acetyl-L-ornithine + H2O = L-ornithine + acetate	arginine and proline metabolism	cytoplasmic	3.5.1.16	nr	E4	[ P-0465 ( META1_0283 ) ]
R-0551	glutamate N-acetyltransferase	L-glutamate + N-acetyl-L-ornithine = N-acetyl-L-glutamate + L-ornithine	arginine and proline metabolism	cytoplasmic	2.3.1.35	nr	E4	[ P-0462 ( META1_0204 ) ]
R-0552	methylation	(S)-adenosyl-L-methionine + demethylated-methyl-acceptor = (S)-adenosyl-L-homocysteine + methylated-methyl-acceptor	methionine biosynthesis	cytoplasmic	2.1.1.-	nr	E6	-
R-0553	tryptophanyl tRNA synthetase	ATP + L-tryptophan + tRNA(Trp) = AMP + diphosphate + L-tryptophyl-tRNA(Trp)	phenylalanine, tyrosine, tryptophan biosynthesis	cytoplasmic	6.1.1.2	nr	E4	[ P-0466 ( META1_0184 ) ] or [ P-0725 ( META2_1058 ) ]
R-0554	phosphoglucose isomerase 2	b-D-glucose-6-phosphate = D-fructose-6-phosphate	starch and sucrose metabolism	cytoplasmic	5.3.1.9	r	E4	[ P-0017 ( META1_1862 ) ] or [ P-0034 ( META1_4950 ) ]
R-0555	glucokinase 2	ATP + b-D-glucose = ADP + b-D-glucose-6-phosphate	starch and sucrose metabolism	cytoplasmic	2.7.1.2	nr	E4	[ P-0048 ( META1_3787 ) ] or [ P-0050 ( META1_4840 ) ]
R-0556	2'-(5''-triphosphoribosyl)-3'-dephosphocoenzyme-A synthase	dephospho-CoA + ATP = 2'-(5-triphosphoribosyl)-3'-dephospho-CoA + adenine	2'-(5'-phosphoribosyl)-3'-dephospho-CoA biosynthesis	cytoplasmic	2.7.8.25	nr	E4	[ P-0467 ( META1_0028 ) ]
R-0557	phosphoribosyl-dephospho-CoA transferase	2'-(5-triphosphoribosyl)-3'-dephospho-CoA + malonate-decarboxylase-apo-[acyl-carrier-protein] = malonate-decarboxylase-holo-[acyl-carrier-protein] + diphosphate	2'-(5'-phosphoribosyl)-3'-dephospho-CoA biosynthesis	cytoplasmic	2.7.7.66	nr	E4	[ P-0468 ( META1_0027 ) ]
R-0558	Isoquinoline 1-oxidoreductase	isoquinoline + oxidized-electron-acceptor + H2O = isoquinolin-1(2H)-one + reduced-electron-acceptor	unassigned	cytoplasmic	1.3.99.16	r	E4	[ P-0470 ( META1_0102 and META1_0103 ) ]
R-0559	polysulphide reductase	S(n)2- + reduced-electron-acceptor = S(n-1)2- + H2S + oxidized-electron-acceptor	sulfur metabolism	cytoplasmic	1.97.1.3	r	E4	[ P-0471 ( META1_0109 ) ]
R-0560	potassium-transporting ATPase	K+[p] + H2O + ATP = K+ + phosphate + ADP	transport	cytoplasmic	3.6.3.12	nr	E4	[ P-0472 ( META1_0128 and META1_0130 and META1_0131 ) ]
R-0561	myo-inositol-1-phosphate synthase	b-D-glucose-6-phosphate = D-myo-inositol-3-monophosphate	inositol metabolism	cytoplasmic	5.5.1.4	r	E4	[ P-0473 ( META1_0140 ) ] or [ P-0581 ( META1_2872 ) ]
R-0562	pyridoxamine 5'-phosphate oxidase	pyridoxamine-5'-phosphate + O2 + H2O = H2O2 + NH3 + pyridoxal-5'-phosphate	pyridoxal-5'-phosphate biosynthesis	cytoplasmic	1.4.3.5	r	E4	[ P-0474 ( META1_0176 ) ] or [ P-0687 ( META1_4936 ) ]
R-0563	pyridoxine 5'-phosphate oxidase	pyridoxine-5'-phosphate + O2 = H2O2 + pyridoxal-5'-phosphate	pyridoxal-5'-phosphate biosynthesis	cytoplasmic	1.4.3.5	r	E4	[ P-0474 ( META1_0176 ) ] or [ P-0677 ( META1_4692 ) ] or [ P-0687 ( META1_4936 ) ]
R-0565	3-deoxy-D-manno-octulosonate cytidylyltransferase	3-deoxy-D-manno-octulosonate + CTP = CMP-3-deoxy-D-manno-octulosonate + diphosphate	CMP-KDO biosynthesis	cytoplasmic	2.7.7.38	r	E4	[ P-0477 ( META1_0233 ) ]
R-0566	3-deoxy-8-phosphooctulonate synthase	D-arabinose-5-phosphate + phosphoenolpyruvate + H2O = 3-deoxy-D-manno-octulosonate-8-P + phosphate	CMP-KDO biosynthesis	cytoplasmic	2.5.1.55	nr	E4	[ P-0478 ( META1_2981 ) ]
R-0567	3-deoxy-D-manno-octulosonate-8-phosphate phosphatase	3-deoxy-D-manno-octulosonate-8-P + H2O = 3-deoxy-D-manno-octulosonate + phosphate	CMP-KDO biosynthesis	cytoplasmic	3.1.3.45	nr	E6	-
R-0568	D-arabinose-5-phosphate isomerase	D-arabinose-5-phosphate = D-ribulose-5-phosphate	CMP-KDO biosynthesis	cytoplasmic	5.3.1.13	r	E4	[ P-0479 ( META1_3866 ) ]
R-0569	salicylate hydroxylase	salicylate + NADH + O2 + 2 H+ = catechol + CO2 + NAD+ + H2O	unassigned	cytoplasmic	1.14.13.1	r	E4	[ P-0480 ( META1_0388 ) ]
R-0570	adenine phosphoribosyltransferase	5-phosphoribosyl-1-pyrophosphate + adenine = AMP + diphosphate	salvage pathways of purine and pyrimidine nucleotides	cytoplasmic	2.4.2.7	nr	E4	[ P-0482 ( META1_0425 ) ]
R-0571	inositol monophosphatase	D-myo-inositol-3-monophosphate + H2O = phosphate + myo-inositol	inositol metabolism	cytoplasmic	3.1.3.25	nr	E4	[ P-0483 ( META1_0426 ) ]
R-0572	glycerol-2-phosphatase	glycerol-2-phosphate + H2O = glycerol + phosphate	glycerol degradation	cytoplasmic	3.1.3.19	nr	E4	[ P-0483 ( META1_0426 ) ]
R-0573	thiamine phosphate synthase	4-methyl-5-(b-hydroxyethyl)thiazole-phosphate + 4-amino-5-hydroxymethyl-2-methylpyrimidine-pyrophosphate = thiamine-phosphate + diphosphate	thiamine biosynthesis	cytoplasmic	2.5.1.3	nr	E4	[ P-0484 ( META1_0427 ) ] or [ P-0686 ( META1_4916 ) ]
R-0574	thiazole synthase 1	iminoglycine + L-tyrosine + thiS-thiF-acyl-disulfide = 4-methyl-5-(b-hydroxyethyl)thiazole-phosphate + thiS + thiF	thiamine biosynthesis	cytoplasmic	-.-.-.-	nr	E4	[ P-0485 ( META1_0428 ) ]
R-0576	glycine oxidase 1	glycine + H2O + O2 = glyoxylate + NH3 + H2O2	glycine, serine, threonine degradation	cytoplasmic	1.4.3.19	nr	E4	[ P-0486 ( META1_0430 ) ]
R-0577	glycine oxidase 2	D-alanine + H2O + O2 = pyruvate + NH3 + H2O2	alanine degradation	cytoplasmic	1.4.3.19	nr	E4	[ P-0486 ( META1_0430 ) ]
R-0578	glycine oxidase 3	sarcosine + H2O + O2 = glyoxylate + methylamine + H2O2	sarcosine degradation	cytoplasmic	1.4.3.19	nr	E4	[ P-0486 ( META1_0430 ) ]
R-0579	glycine oxidase 4	N-ethylglycine + H2O + O2 = glyoxylate + ethylamine + H2O2	glycine, serine, threonine degradation	cytoplasmic	1.4.3.19	nr	E4	[ P-0486 ( META1_0430 ) ]
R-0580	gluconolactonase	glucono-d-lactone[p] + H2O[p] = D-gluconate[p]	sugar oxidation	periplasmic	3.1.1.17	nr	E4	[ P-0487 ( META1_0437 ) ]
R-0581	coproporphyrinogen III oxidase	coproporphyrinogen-III + O2 = protoporphyrinogen-IX + 2 CO2 + 2 H2O	heme biosynthesis	cytoplasmic	1.3.3.3	nr	E4	[ P-0488 ( META1_0498 ) ]
R-0582	AMP nucleosidase	AMP[p] + H2O[p] = D-ribose-5-phosphate[p] + adenine[p]	salvage pathways of purine and pyrimidine nucleotides	periplasmic	3.2.2.4	r	E4	[ P-0489 ( META1_0535 ) ]
R-0583	ceramide glucosyltransferase	UDP-glucose + ceramide = UDP + D-glucosyl-ceramide	unassigned	cytoplasmic	2.4.1.80	r	E4	[ P-0490 ( META1_0541 ) ]
R-0584	7,8-diaminopelargonic acid synthetase	(S)-adenosyl-L-methionine + 7-keto-8-aminopelargonate = (S)-adenosyl-4-methylthio-2-oxobutanoate + 7,8-diaminopelargonate	biotin biosynthesis	cytoplasmic	2.6.1.62	nr	E4	[ P-0491 ( META1_0619 ) ]
R-0585	7-keto-8-aminopelargonic acid synthetase	6-carboxyhexanoyl-CoA + L-alanine = CO2 + 7-keto-8-aminopelargonate + CoA	biotin biosynthesis	cytoplasmic	2.3.1.47	nr	E4	[ P-0492 ( META1_0624 ) ]
R-0586	biotin biosynthesis hypothetical reaction	malonyl-CoA + ADP + phosphate = ATP + 6-carboxyhexanoyl-CoA + HCO3- + 2 H+	biotin biosynthesis	cytoplasmic	-.-.-.-	r	E6	-
R-0587	cobalamin synthase	adenosylcobinamide-GDP + a-ribazole = coenzyme-B12 + GMP	adenosylcobalamin biosynthesis pathway	cytoplasmic	2.7.8.26	r	E4	[ P-0493 ( META1_0681 ) ]
R-0588	cobalamin-5'-phosphate synthase	adenosylcobinamide-GDP + a-ribazole-5'-P = adenosylcobalamin-5'-phosphate + GMP	adenosylcobalamin biosynthesis pathway	cytoplasmic	2.7.8.26	nr	E4	[ P-0493 ( META1_0681 ) ]
R-0589	nicotinate-nucleotide--dimethylbenzimidazole phosphoribosyltransferase	nicotinate-mononucleotide + dimethylbenzimidazole = nicotinate + a-ribazole-5'-P	adenosylcobalamin biosynthesis pathway	cytoplasmic	2.4.2.21	nr	E4	[ P-0494 ( META1_0682 ) ]
R-0590	3-demethylubiquinone-8 3-O-methyltransferase	(S)-adenosyl-L-methionine + 3-demethylubiquinol-8 = (S)-adenosyl-L-homocysteine + ubiquinol-8	ubiquinone-8 biosynthesis	cytoplasmic	2.1.1.64	nr	E4	[ P-0495 ( META1_0733 ) ]
R-0591	2-octaprenyl-6-hydroxyphenol methylase	2-octaprenyl-6-hydroxyphenol + (S)-adenosyl-L-methionine = 2-octaprenyl-6-methoxyphenol + (S)-adenosyl-L-homocysteine + H+	ubiquinone-8 biosynthesis	cytoplasmic	-.-.-.-	nr	E4	[ P-0495 ( META1_0733 ) ]
R-0593	nitric oxide dioxygenase	2 NO + NADPH + 2 O2 = 2 NO3- + NADP+ + H+	unassigned	cytoplasmic	1.14.12.17	r	E4	[ P-0497 ( META1_0746 ) ] or [ P-0641 ( META1_3768 ) ]
R-0594	dihydropteridine reductase	5,6,7,8-tetrahydropteridine + NADP+ = 6,7-dihydropteridine + NADPH + H+	dihydrobiopterin recycling	cytoplasmic	1.5.1.34	r	E4	[ P-0497 ( META1_0746 ) ] or [ P-0641 ( META1_3768 ) ]
R-0595	phosphoribulokinase	D-ribulose-5-phosphate + ATP = D-ribulose-1,5-bisphosphate + ADP	Calvin-Benson-Bassham cycle	cytoplasmic	2.7.1.19	r	E4	[ P-0498 ( META1_0758 ) ]
R-0596	ornithine decarboxylase	L-ornithine = CO2 + putrescine	putrescine biosynthesis	cytoplasmic	4.1.1.17	nr	E4	[ P-0499 ( META1_0770 ) ]
R-0597	molybdopterin guanine dinucleotide synthase	molybdenum-cofactor + GTP + 4 H+ = molybdopterin-guanine-dinucleotide + diphosphate	molybdenum cofactor biosynthesis	cytoplasmic	-.-.-.-	r	E4	[ P-0500 ( META1_0772 and META1_2843 ) ] or [ P-0593 ( META1_3049 ) ]
R-0598	precorrin-6Y C(5,15)-methyltransferase	precorrin-6B + 2 (S)-adenosyl-L-methionine = precorrin-8x + 2 (S)-adenosyl-L-homocysteine + CO2	adenosylcobalamin biosynthesis pathway	cytoplasmic	2.1.1.132	r	E4	[ P-0501 ( META1_0799 ) ]
R-0599	precorrin-4 C(11)-methyltransferase	(S)-adenosyl-L-methionine + precorrin-4 = (S)-adenosyl-L-homocysteine + precorrin-5	adenosylcobalamin biosynthesis pathway	cytoplasmic	2.1.1.133	r	E4	[ P-0502 ( META1_0804 ) ]
R-0600	cobyrinic acid a,c-diamide synthase	cobyrinate + 2 L-glutamine + 2 ATP + 2 H2O = cob(II)yrinate-a,c-diamide + 2 L-glutamate + 2 ADP + 2 phosphate	adenosylcobalamin biosynthesis pathway	cytoplasmic	-.-.-.-	nr	E4	[ P-0503 ( META1_0805 ) ]
R-0601	hydrogenobyrinate a,c-diamide synthase	hydrogenobyrinate + 2 L-glutamine + 2 ATP + 2 H2O = 2 L-glutamate + hydrogenobyrinate-a,c-diamide + 2 ADP + 2 phosphate + 4 H+	adenosylcobalamin biosynthesis pathway	cytoplasmic	6.3.5.9	r	E4	[ P-0503 ( META1_0805 ) ]
R-0602	isonitrile hydratase	N-cyclohexylformamide = cyclohexyl-isocyanide + H2O	unassigned	cytoplasmic	4.2.1.103	r	E4	[ P-0504 ( META1_0926 ) ]
R-0603	urease	urea + H2O = 2 NH3 + CO2	urea degradation	cytoplasmic	3.5.1.5	r	E4	[ P-0505 ( META1_0975 and META1_0976 and META1_0977 ) ] or [ P-0507 ( META1_1073 and META1_1075 ) ] or [ P-0612 ( META1_3224 and META1_3227 ) ]
R-0604	6-pyruvoyl tetrahydrobiopterin synthase	7,8-dihydroneopterin-triphosphate = triphosphate + 6-pyruvoyl-tetrahydropterin	tetrahydrobioprein biosynthesis	cytoplasmic	4.2.3.12	nr	E4	[ P-0506 ( META1_1009 ) ]
R-0605	quinoprotein ethanol dehydrogenase	ethanol[p] + 2 oxidized-cytochrome-c = 2 reduced-cytochrome-c + 2 H+[p] + acetaldehyde[p]	oxidative ethanol degradation	periplasmic	1.1.99.8	r	E4	[ P-0509 ( META1_1139 ) ] or [ P-0080 ( META1_4535 and META1_4538 ) ]
R-0606	cytochrome d terminal oxidase	2 UQH2 + O2 + 4 H+ = 2 UQ + 2 H2O + 4 H+[p]	oxidative phosphorilation	inner membrane	1.9.3.-	nr	E4	[ P-0510 ( META1_1160 and META1_1161 ) ]
R-0607	2-octaprenylphenol hydroxylase	2-octaprenylphenol + O2 + 2 H+ = 2-octaprenyl-6-hydroxyphenol + H2O	ubiquinone-8 biosynthesis	cytoplasmic	-.-.-.-	nr	E4	[ P-0661 ( META1_4310 ) ]
R-0608	NADPH-dependent FMN reductase	FMNH2 + NADP+ = FMN + NADPH + H+	oxidative phosphorilation	cytoplasmic	1.5.1.29	r	E4	[ P-0512 ( META1_1214 ) ] or [ P-0549 ( META1_2232 and META1_2233 ) ] or [ P-0571 ( META1_2380 ) ] or [ P-0634 ( META1_3632 ) ] or [ P-0653 ( META1_4236 ) ] or [ P-0719 ( META2_0363 ) ]
R-0609	precorrin-3B C(17)-methyltransferase	precorrin-3B + (S)-adenosyl-L-methionine = precorrin-4 + (S)-adenosyl-L-homocysteine	adenosylcobalamin biosynthesis pathway	cytoplasmic	2.1.1.131	r	E4	[ P-0514 ( META1_1324 ) ]
R-0610	precorrin-2 C(20)-methyltransferase	precorrin-2 + (S)-adenosyl-L-methionine = (S)-adenosyl-L-homocysteine + precorrin-3A	adenosylcobalamin biosynthesis pathway	cytoplasmic	2.1.1.130	r	E4	[ P-0515 ( META1_1325 ) ]
R-0611	precorrin-8X methylmutase	precorrin-8x = hydrogenobyrinate	adenosylcobalamin biosynthesis pathway	cytoplasmic	5.4.1.2	r	E4	[ P-0516 ( META1_1326 ) ]
R-0612	precorrin-3B synthase	precorrin-3A + NADH + O2 + H+ = precorrin-3B + NAD+ + H2O	adenosylcobalamin biosynthesis pathway	cytoplasmic	1.14.13.83	r	E4	[ P-0517 ( META1_1327 ) ]
R-0613	cobinamide phosphate guanylyltransferase	adenosyl-cobinamide-phosphate + GTP = adenosylcobinamide-GDP + diphosphate	adenosylcobalamin biosynthesis pathway	cytoplasmic	2.7.7.62	r	E4	[ P-0518 ( META1_1336 ) ]
R-0614	cobinamide kinase	adenosylcobinamide + ATP = adenosyl-cobinamide-phosphate + ADP	adenosylcobalamin salvage pathway	cytoplasmic	2.7.1.156	r	E4	[ P-0518 ( META1_1336 ) ]
R-0615	cobalamin adenosyltransferase	ATP + cob(I)alamin = coenzyme-B12 + triphosphate + H+	adenosylcobalamin salvage pathway	cytoplasmic	2.5.1.17	nr	E4	[ P-0519 ( META1_1337 ) ]
R-0616	ferrochelatase	Fe2+ + protoporphyrin-IX = protoheme-IX + 2 H+	heme biosynthesis	cytoplasmic	4.99.1.1	r	E4	[ P-0520 ( META1_1363 ) ]
R-0617	dephospho-CoA kinase	dephospho-CoA + ATP = ADP + CoA	coenzyme A biosynthesis	cytoplasmic	2.7.1.24	nr	E4	[ P-0521 ( META1_1379 ) ]
R-0618	uroporphyrinogen decarboxylase	uroporphyrinogen-III = 4 CO2 + coproporphyrinogen-III	heme biosynthesis	cytoplasmic	4.1.1.37	nr	E4	[ P-0522 ( META1_1385 ) ]
R-0619	molybdopterin synthase sulfurylase	precursor-Z + 2 sulfurated-molybdopterin-synthase = 2 molybdopterin-synthase + molybdopterin	molybdenum cofactor biosynthesis	cytoplasmic	2.8.1.-	nr	E4	[ P-0523 ( META1_1399 and META1_3081 ) ] or [ P-0529 ( META1_1526 ) ]
R-0620	ETF dehydrogenase	reduced-ETF + UQ = oxidized-ETF + UQH2	oxidative phosphorilation	cytoplasmic	-.-.-.-	r	E3	[ P-0524 ( META1_1434 and META1_1435 ) ] or [ P-0676 ( META1_4642 ) ]
R-0621	3-hydroxybutyryl-CoA dehydrogenase	(S)-3-hydroxybutanoyl-CoA + NADP+ = acetoacetyl-CoA + NADPH + H+	Ethylmalonyl-CoA pathway	cytoplasmic	1.1.1.157	nr	E4	[ P-0525 ( META1_1436 ) ]
R-0622	uracil phosphoribosyltransferase	diphosphate + UMP = 5-phosphoribosyl-1-pyrophosphate + uracil	salvage pathways of purine and pyrimidine nucleotides	cytoplasmic	2.4.2.9	r	E4	[ P-0526 ( META1_1439 ) ]
R-0623	glycogen phosphorylase-limit dextrin a-1,6-glucohydrolase	limit-dextrin + H2O = maltotetraose + debranched-limit-dextrin	starch and sucrose metabolism	cytoplasmic	3.2.1.33	nr	E4	[ P-0527 ( META1_1440 ) ]
R-0624	thiamine biosynthesis protein thiC	5-aminoimidazole-ribonucleotide + (S)-adenosyl-L-methionine = hydroxymethylpyrimidine-phosphate + 5'-deoxyadenosine + L-methionine	thiamine biosynthesis	cytoplasmic	-.-.-.-	r	E4	[ P-0528 ( META1_1503 ) ]
R-0625	guanine deaminase	guanine + H2O = NH3 + xanthine	salvage pathways of purine and pyrimidine nucleotides	cytoplasmic	3.5.4.3	r	E4	[ P-0530 ( META1_1653 ) ] or [ P-0616 ( META1_3348 ) ]
R-0626	ureidoglycolate amidohydrolase	(S)-ureidoglycolate + H2O = 2 NH3 + CO2 + glyoxylate	allantoin degradation pathway	cytoplasmic	3.5.3.19	nr	E4	[ P-0531 ( META1_1666 ) ]
R-0627	3-methyl-2-oxobutanoate hydroxymethyltransferase	3-methyl-2-oxobutanoate + 5,10-methylenetetrahydrofolate + H2O = 2-dehydropantoate + tetrahydrofolate	pantothenate biosynthesis	cytoplasmic	2.1.2.11	r	E4	[ P-0532 ( META1_1701 ) ]
R-0628	carboxymethylenebutenolidase	2-chloro-cis-dienelactone + H2O = 2-chloromaleylacetate + H+	1,4-dichlorobenzene degradation	cytoplasmic	-.-.-.-	nr	E4	[ P-0533 ( META1_1735 ) ]
R-0629	dienelactone hydrolase (cis)	cis-dienelactone + H2O = 2-maleylacetate + H+	4-chlorocatechol degradation	cytoplasmic	3.1.1.45	nr	E4	[ P-0533 ( META1_1735 ) ]
R-0630	dienelactone hydrolase (trans)	trans-dienelactone + H2O = 2-maleylacetate + H+	4-chlorocatechol degradation	cytoplasmic	3.1.1.45	nr	E4	[ P-0533 ( META1_1735 ) ]
R-0631	4-(b-D-ribofuranosyl)aminobenzene-5'-phosphate synthase	p-aminobenzoate + 5-phosphoribosyl-1-pyrophosphate = 4-(b-D-ribofuranosyl)aminobenzene-5'-phosphate + CO2 + diphosphate	folate biosynthesis	cytoplasmic	-.-.-.-	nr	E3	[ P-0534 ( META1_1760 ) ]
R-0632	acyl carrier protein phosphodiesterase	[acyl-carrier-protein] + H2O = 4'-phosphopantetheine + apo-[acyl-carrier-protein]	acyl carrier protein metabolism	cytoplasmic	3.1.4.14	nr	E6	-
R-0633	homospermidine synthase 1	putrescine + spermidine = 1,3-diaminopropane + sym-homospermidine	homospermidine biosynthesis	cytoplasmic	2.5.1.45	nr	E4	[ P-0538 ( META1_2024 ) ]
R-0634	homospermidine synthase 2	2 putrescine = NH3 + sym-homospermidine	homospermidine biosynthesis	cytoplasmic	2.5.1.44	nr	E4	[ P-0538 ( META1_2024 ) ]
R-0635	N-ethylmaleimide reductase	N-ethylmaleimide + 2 H+ = N-ethylsuccinimide	unassigned	cytoplasmic	1.-.-.-	r	E4	[ P-0539 ( META1_2030 ) ]
R-0636	inorganic pyrophosphatase	diphosphate + H2O = 2 phosphate	oxidative phosphorilation	cytoplasmic	3.6.1.1	nr	E4	[ P-0540 ( META1_2060 ) ]
R-0637	UDP-3-O-[3-hydroxymyristoyl]glucosamine N-acetyltransferase	(3R)-3-hydroxytetradecanoyl-[acyl-carrier-protein] + UDP-3-O-(3-hydroxymyristoyl)glucosamine = UDP-2,3-bis(3-hydroxymyristoyl)glucosamine + [acyl-carrier-protein]	lipid-A-precursor biosynthesis	cytoplasmic	2.3.1.-	r	E4	[ P-0541 ( META1_2065 ) ]
R-0638	undecaprenyl diphosphate synthase 1	all-trans-farnesyl-diphosphate + isopentenyl-diphosphate = 2-cis,6-trans,10-trans-geranylgeranyl-diphosphate + diphosphate	peptidoglycan biosynthesis	cytoplasmic	2.5.1.31	nr	E4	[ P-0542 ( META1_2070 ) ] or [ P-0669 ( META1_4452 ) ]
R-0639	undecaprenyl diphosphate synthase 2	2-cis,6-trans,10-trans-geranylgeranyl-diphosphate + isopentenyl-diphosphate = di-trans,poly-cis-pentaprenyl-diphosphate + diphosphate	peptidoglycan biosynthesis	cytoplasmic	2.5.1.31	nr	E4	[ P-0542 ( META1_2070 ) ] or [ P-0669 ( META1_4452 ) ]
R-0640	undecaprenyl diphosphate synthase 3	di-trans,poly-cis-pentaprenyl-diphosphate + isopentenyl-diphosphate = di-trans,poly-cis-hexaprenyl-diphosphate + diphosphate	peptidoglycan biosynthesis	cytoplasmic	2.5.1.31	nr	E4	[ P-0542 ( META1_2070 ) ] or [ P-0669 ( META1_4452 ) ]
R-0641	undecaprenyl diphosphate synthase 4	di-trans,poly-cis-hexaprenyl-diphosphate + isopentenyl-diphosphate = di-trans,poly-cis-heptaprenyl-diphosphate + diphosphate	peptidoglycan biosynthesis	cytoplasmic	2.5.1.31	nr	E4	[ P-0542 ( META1_2070 ) ] or [ P-0669 ( META1_4452 ) ]
R-0642	undecaprenyl diphosphate synthase 5	di-trans,poly-cis-heptaprenyl-diphosphate + isopentenyl-diphosphate = di-trans,poly-cis-octaprenyl-diphosphate + diphosphate	peptidoglycan biosynthesis	cytoplasmic	2.5.1.31	nr	E4	[ P-0542 ( META1_2070 ) ] or [ P-0669 ( META1_4452 ) ]
R-0643	undecaprenyl diphosphate synthase 6	di-trans,poly-cis-octaprenyl-diphosphate + isopentenyl-diphosphate = di-trans,poly-cis-nonaprenyldiphosphate + diphosphate	peptidoglycan biosynthesis	cytoplasmic	2.5.1.31	nr	E4	[ P-0542 ( META1_2070 ) ] or [ P-0669 ( META1_4452 ) ]
R-0644	undecaprenyl diphosphate synthase 7	di-trans,poly-cis-nonaprenyldiphosphate + isopentenyl-diphosphate = di-trans,poly-cis-decaprenyldiphosphate + diphosphate	peptidoglycan biosynthesis	cytoplasmic	2.5.1.31	nr	E4	[ P-0542 ( META1_2070 ) ] or [ P-0669 ( META1_4452 ) ]
R-0645	undecaprenyl diphosphate synthase 8	di-trans,poly-cis-decaprenyldiphosphate + isopentenyl-diphosphate = di-trans,poly-cis-undecaprenyl-diphosphate + diphosphate	peptidoglycan biosynthesis	cytoplasmic	2.5.1.31	nr	E4	[ P-0542 ( META1_2070 ) ] or [ P-0669 ( META1_4452 ) ]
R-0646	acyl-CoA thioesterase II (n-h6:0)	(3R)-3-hydroxyhexanoyl-CoA + H2O = (3R)-3-hydroxyhexanoate + CoA	fatty acid b-oxidation	cytoplasmic	3.1.2.2	nr	E4	[ P-0543 ( META1_2086 ) ] or [ P-0709 ( META1_5221 ) ]
R-0647	acyl-CoA thioesterase II (n-h8:0)	(3R)-3-hydroxyoctanoyl-CoA + H2O = (3R)-3-hydroxyoctanoate + CoA	fatty acid b-oxidation	cytoplasmic	3.1.2.2	nr	E4	[ P-0543 ( META1_2086 ) ] or [ P-0709 ( META1_5221 ) ]
R-0648	acyl-CoA thioesterase II (n-h10:0)	(3R)-3-hydroxydecanoyl-CoA + H2O = (3R)-3-hydroxydecanoate + CoA	fatty acid b-oxidation	cytoplasmic	3.1.2.2	nr	E4	[ P-0543 ( META1_2086 ) ] or [ P-0709 ( META1_5221 ) ]
R-0649	acyl-CoA thioesterase II (n-h12:0)	(3R)-3-hydroxydodecanoyl-CoA + H2O = (3R)-3-hydroxydodecanoate + CoA	fatty acid b-oxidation	cytoplasmic	3.1.2.2	nr	E4	[ P-0543 ( META1_2086 ) ] or [ P-0709 ( META1_5221 ) ]
R-0650	acyl-CoA thioesterase II (n-h14:0)	(3R)-3-hydroxytetradecanoyl-CoA + H2O = (3R)-3-hydroxytetradecanoate + CoA	fatty acid b-oxidation	cytoplasmic	3.1.2.2	nr	E4	[ P-0543 ( META1_2086 ) ] or [ P-0709 ( META1_5221 ) ]
R-0651	acyl-CoA thioesterase II (n-h16:0)	(3R)-3-hydroxyhexadecanoyl-CoA + H2O = (3R)-3-hydroxyhexadecanoate + CoA	fatty acid b-oxidation	cytoplasmic	3.1.2.2	nr	E4	[ P-0543 ( META1_2086 ) ] or [ P-0709 ( META1_5221 ) ]
R-0652	acyl-CoA thioesterase II (n-h18:0)	(3R)-3-hydroxyoctadecanoyl-CoA + H2O = (3R)-3-hydroxyoctadecanoate + CoA	fatty acid b-oxidation	cytoplasmic	3.1.2.2	nr	E4	[ P-0543 ( META1_2086 ) ] or [ P-0709 ( META1_5221 ) ]
R-0653	acyl-CoA thioesterase II (n-6:0)	hexanoyl-CoA + H2O = hexanoate + CoA	fatty acid b-oxidation	cytoplasmic	3.1.2.3	nr	E4	[ P-0543 ( META1_2086 ) ] or [ P-0709 ( META1_5221 ) ]
R-0654	acyl-CoA thioesterase II (n-8:0)	octanoyl-CoA + H2O = octanoate + CoA	fatty acid b-oxidation	cytoplasmic	3.1.2.4	nr	E4	[ P-0543 ( META1_2086 ) ] or [ P-0709 ( META1_5221 ) ]
R-0655	acyl-CoA thioesterase II (n-10:0)	decanoyl-CoA + H2O = decanoate + CoA	fatty acid b-oxidation	cytoplasmic	3.1.2.5	nr	E4	[ P-0543 ( META1_2086 ) ] or [ P-0709 ( META1_5221 ) ]
R-0656	acyl-CoA thioesterase II (n-12:0)	dodecanoyl-CoA + H2O = dodecanoate + CoA	fatty acid b-oxidation	cytoplasmic	3.1.2.6	nr	E4	[ P-0543 ( META1_2086 ) ] or [ P-0709 ( META1_5221 ) ]
R-0657	acyl-CoA thioesterase II (n-14:0)	tetradecanoyl-CoA + H2O = tetradecanoate + CoA	fatty acid b-oxidation	cytoplasmic	3.1.2.7	nr	E4	[ P-0543 ( META1_2086 ) ] or [ P-0709 ( META1_5221 ) ]
R-0658	acyl-CoA thioesterase II (n-16:0)	hexadecanoyl-CoA + H2O = hexadecanoate + CoA	fatty acid b-oxidation	cytoplasmic	3.1.2.8	nr	E4	[ P-0543 ( META1_2086 ) ] or [ P-0709 ( META1_5221 ) ]
R-0659	acyl-CoA thioesterase II (n-18:0)	octadecanoyl-CoA + H2O = octadecanoate + CoA	fatty acid b-oxidation	cytoplasmic	3.1.2.9	nr	E4	[ P-0543 ( META1_2086 ) ] or [ P-0709 ( META1_5221 ) ]
R-0660	creatininase	creatinine + H2O = creatine	creatinine degradation	cytoplasmic	3.5.2.10	r	E4	[ P-0544 ( META1_2123 ) ] or [ P-0648 ( META1_4099 ) ]
R-0661	fumarylacetoacetate hydrolase	4-fumaryl-acetoacetate + H2O = fumarate + acetoacetate	tyrosine degradation	cytoplasmic	3.7.1.2	nr	E4	[ P-0545 ( META1_2128 ) ]
R-0662	2-dehydropantoate 2-reductase	2-dehydropantoate + NADPH + H+ = L-pantoate + NADP+	pantothenate biosynthesis	cytoplasmic	1.1.1.169	nr	E4	[ P-0546 ( META1_2129 ) ]
R-0663	sulfate adenylyltransferase	SO42- + ATP + 2 H+ = adenosine-5'-phosphosulfate + diphosphate	sulfate reduction I (assimilatory)	cytoplasmic	2.7.7.4	r	E4	[ P-0547 ( META1_2228 and META1_2229 ) ]
R-0664	phosphoadenosine phosphosulfate reductase	phosphoadenosine-5'-phosphosulfate + reduced-thioredoxin = adenosine-3',5'-bisphosphate + HSO3- + H+ + oxidized-thioredoxin	sulfate reduction I (assimilatory)	cytoplasmic	1.8.4.8	r	E4	[ P-0548 ( META1_2230 ) ]
R-0665	sulfite reductase-(NADPH)	HSO3- + 3 NADPH + 4 H+ = H2S + 3 NADP+ + 3 H2O	sulfate reduction I (assimilatory)	cytoplasmic	1.8.1.2	r	E4	[ P-0549 ( META1_2232 and META1_2233 ) ] or [ P-0550 ( META1_4939 ) ]
R-0666	pyridoxine 5'-phosphate synthase	1-deoxy-D-xylulose-5-phosphate + 1-amino-propan-2-one-3-phosphate = pyridoxine-5'-phosphate + phosphate + 2 H2O	pyridoxal-5'-phosphate biosynthesis	cytoplasmic	2.6.99.2	nr	E4	[ P-0551 ( META1_2271 ) ]
R-0667	holo-[acyl-carrier-protein] synthase	apo-[acyl-carrier-protein] + CoA = adenosine-3',5'-bisphosphate + [acyl-carrier-protein]	acyl carrier protein metabolism	cytoplasmic	2.7.8.7	r	E4	[ P-0552 ( META1_2272 ) ]
R-0669	glutathione reductase	glutathione-disulfide + NADPH + H+ = 2 glutathione + NADP+	superoxide radicals degradation	cytoplasmic	1.8.1.7	nr	E4	[ P-0568 ( META1_2302 ) ]
R-0670	NADPH-ferredoxin oxidoreductase 1	2 oxidized-ferredoxin + NADPH = 2 reduced-ferredoxin + NADP+ + H+	oxidative phosphorilation	cytoplasmic	1.18.1.2	r	E4	[ P-0569 ( META1_2334 ) ]
R-0671	dethiobiotin synthetase	CO2 + 7,8-diaminopelargonate + ATP = dethiobiotin + phosphate + ADP	biotin biosynthesis	cytoplasmic	6.3.3.3	nr	E4	[ P-0570 ( META1_2335 ) ]
R-0672	undecaprenyl pyrophosphate phosphatase	di-trans,poly-cis-undecaprenyl-diphosphate + H2O = di-trans,poly-cis-undecaprenyl-phosphate + phosphate	peptidoglycan biosynthesis	cytoplasmic	3.6.1.27	nr	E4	[ P-0572 ( META1_2389 ) ]
R-0673	peptidoglycan glycosyltransferase	diphosphoundecaprenyl-[GlcNAc-MurNAc-pentapeptide](n) + peptidoglycan1 + H+ = diphosphoundecaprenyl-[GlcNAc-MurNAc-pentapeptide](n+1) + di-trans,poly-cis-undecaprenyl-diphosphate	peptidoglycan biosynthesis	cytoplasmic	2.4.1.129	nr	E4	[ P-0573 ( META1_2497 ) ]
R-0674	pantothenate kinase	(R)-pantothenate + ATP = (D)-4'-phosphopantothenate + ADP	coenzyme A biosynthesis	cytoplasmic	2.7.1.33	nr	E4	[ P-0574 ( META1_2521 ) ]
R-0675	methylamine dehydrogenase	methylamine[p] + oxidized-amicyanin + H2O[p] = formaldehyde[p] + NH3[p] + reduce-amicyanin	methylamine oxidation to formaldehyde	periplasmic	1.4.99.3	nr	E1	[ P-0575 ( META1_2769 and META1_2770 and META1_2771 and META1_2772 and META1_2773 and META1_2774 and META1_2776 and META1_2777 ) ]	Chistoserdov,1994 J Bacteriol.
R-0676	maleylacetoacetate isomerase	4-maleyl-acetoacetate = 4-fumaryl-acetoacetate	tyrosine degradation	cytoplasmic	5.2.1.2	nr	E4	[ P-0576 ( META1_2830 ) ]
R-0677	NADH:ubiquinone oxidoreductase II	UQ + NADH + H+ = UQH2 + NAD+	oxidative phosphorilation	cytoplasmic	1.6.5.-	nr	E4	[ P-0577 ( META1_2831 ) ]
R-0679	pyridoxal kinase	ATP + pyridoxal = ADP + pyridoxal-5'-phosphate	pyridoxal-5'-phosphate salvage pathway	cytoplasmic	2.7.1.35	nr	E4	[ P-0578 ( META1_2863 ) ]
R-0680	pyridoxamine kinase	ATP + pyridoxamine = ADP + pyridoxamine-5'-phosphate	pyridoxal-5'-phosphate salvage pathway	cytoplasmic	2.7.1.35	r	E4	[ P-0578 ( META1_2863 ) ]
R-0681	trans-2,3-dihydro-3-hydroxy-anthranilate isomerase	trans-2,3-dihydro-3-hydroxyanthranilate = 2,3-dihydro-3-hydroxy-anthranilate	phenazine biosynthesis	cytoplasmic	-.-.-.-	nr	E4	[ P-0579 ( META1_2864 ) ]
R-0682	L-Ala-D/L-Glu epimerase	L-Ala-γ-D-Glu = L-Ala-L-Glu	unassigned	cytoplasmic	5.1.1.-	r	E4	[ P-0580 ( META1_2870 ) ]
R-0683	spermidine acetyltransferase	acetyl-CoA + spermidine = N-acetylspermidine + CoA	spermidine metabolism	cytoplasmic	2.3.1.57	r	E4	[ P-0582 ( META1_2899 ) ]
R-0684	methoxyneurosporene dehydrogenase 1	hydroxyneurosporene + oxidized-electron-acceptor = demethylspheroidene + reduced-electron-acceptor	carotenoids biosynthesis	cytoplasmic	1.14.99.-	r	E4	[ P-0584 ( META1_2923 ) ]
R-0685	methoxyneurosporene dehydrogenase 2	rhodopin + oxidized-electron-acceptor = 3,4-dehydrorhodopin + reduced-electron-acceptor	carotenoids biosynthesis	cytoplasmic	1.14.99.-	r	E4	[ P-0584 ( META1_2923 ) ]
R-0686	methoxyneurosporene dehydrogenase 3	rhodovibrin + oxidized-electron-acceptor = hydroxyspirilloxanthin + reduced-electron-acceptor	carotenoids biosynthesis	cytoplasmic	1.14.99.-	r	E4	[ P-0584 ( META1_2923 ) ]
R-0687	hydroxyneurosporene methyltransferase 1	demethylspheroidene + (S)-adenosyl-L-methionine = spheroidene + (S)-adenosyl-L-homocysteine	carotenoids biosynthesis	cytoplasmic	2.1.1.-	nr	E4	[ P-0585 ( META1_2925 ) ]
R-0688	hydroxyneurosporene methyltransferase 2	hydroxyneurosporene + (S)-adenosyl-L-methionine = methoxyneurosporene + (S)-adenosyl-L-homocysteine	carotenoids biosynthesis	cytoplasmic	2.1.1.-	nr	E4	[ P-0585 ( META1_2925 ) ]
R-0689	hydroxyneurosporene methyltransferase 3	rhodopin + (S)-adenosyl-L-methionine = 3,4-dihydroanhydrorhodovibrin + (S)-adenosyl-L-homocysteine	carotenoids biosynthesis	cytoplasmic	2.1.1.-	nr	E4	[ P-0585 ( META1_2925 ) ]
R-0690	hydroxyneurosporene methyltransferase 4	3',4'-dihydrorhodovibrin + (S)-adenosyl-L-methionine = 3,4,3',4'-tetrahydrospirilloxanthin + (S)-adenosyl-L-homocysteine	carotenoids biosynthesis	cytoplasmic	2.1.1.-	nr	E4	[ P-0585 ( META1_2925 ) ]
R-0691	hydroxyneurosporene methyltransferase 5	3,4-dehydrorhodopin + (S)-adenosyl-L-methionine = anhydrorhodovibrin + (S)-adenosyl-L-homocysteine	carotenoids biosynthesis	cytoplasmic	2.1.1.-	nr	E4	[ P-0585 ( META1_2925 ) ]
R-0692	hydroxyneurosporene methyltransferase 6	hydroxyspirilloxanthin + (S)-adenosyl-L-methionine = spirilloxanthin + (S)-adenosyl-L-homocysteine	carotenoids biosynthesis	cytoplasmic	2.1.1.-	nr	E4	[ P-0585 ( META1_2925 ) ]
R-0693	2-desacetyl-2-hydroxyethyl bacteriochlorophyllide a dehydrogenase	2-desacetyl-2-hydroxyethyl-bacteriochlorophyllidea = bacteriochlorophyllidea + 2 H+	bacteriochlorophyll a biosynthesis	cytoplasmic	-.-.-.-	nr	E4	[ P-0586 ( META1_2926 ) ]
R-0694	chlorophyllide a reductase	chlorophyllidea + ATP + H2O = 3-vinyl-bacteriochlorophyllidea + ADP + phosphate	bacteriochlorophyll a biosynthesis	cytoplasmic	-.-.-.-	nr	E4	[ P-0587 ( META1_2927 and META1_2928 and META1_2929 ) ]
R-0695	3-hydroxyethylchlorophyllide a reductase	3-hydroxyethylchlorophyllidea + 2 H+ = 2-desacetyl-2-hydroxyethyl-bacteriochlorophyllidea	bacteriochlorophyll a biosynthesis	cytoplasmic	-.-.-.-	nr	E4	[ P-0587 ( META1_2927 and META1_2928 and META1_2929 ) ]
R-0696	cyanase	cyanate + HCO3- + H+ = carbamate + CO2	cyanate degradation	cytoplasmic	4.2.1.104	nr	E4	[ P-0588 ( META1_2966 ) ]
R-0697	di-haem cytochrome c peroxidase	H2O2[p] + 2 reduced-cytochrome-c + 2 H+ = 2 oxidized-cytochrome-c + 2 H2O[p]	superoxide radicals degradation	cytoplasmic	1.11.1.5	nr	E4	[ P-0589 ( META1_2969 ) ]
R-0698	L-sorbosone dehydrogenase	L-sorbosone-2,6-lactone + reduced-electron-acceptor + H2O = 2-keto-L-gulonate + oxidized-electron-acceptor	sugar metabolism	cytoplasmic	-.-.-.-	nr	E4	[ P-0590 ( META1_2996 ) ]
R-0699	xanthine dehydrogenase 1	xanthine + NAD+ + H2O = urate + NADH + H+	salvage pathways of purine and pyrimidine nucleotides	cytoplasmic	1.17.1.4	r	E4	[ P-0591 ( META1_3015 ) ] or [ AU-0645 ( META1_1654 and META1_3923 ) ]
R-0700	carbonic anhydrase	CO2 + H2O = HCO3- + H+	unassigned	cytoplasmic	4.2.1.1	r	E4	[ P-0592 ( META1_3028 ) ] or [ P-0670 ( META1_4490 ) ]
R-0701	molybdenum::molybdopterin ligase	molybdopterin-AMP + molybdate + H+ = molybdenum-cofactor + AMP + H2O	molybdenum cofactor biosynthesis	cytoplasmic	3.6.1.-	nr	E4	[ P-0594 ( META1_3047 ) ] or [ P-0595 ( META1_3048 ) ] or [ P-0596 ( META1_3050 ) ]
R-0702	nicotinate nucleotide adenylyltransferase	ATP + nicotinate-mononucleotide = diphosphate + nicotinate-adenine-dinucleotide	NAD biosynthesis	cytoplasmic	2.7.7.18	nr	E4	[ P-0597 ( META1_3073 ) ]
R-0703	acetyl-CoA:acetoacetyl-CoA transferase	acetoacetate + acetyl-CoA = acetoacetyl-CoA + acetate	PHB degradation	cytoplasmic	2.8.3.-	r	E4	[ P-0598 ( META1_3124 and META1_3125 ) ]
R-0704	UDP-N-acetylglucosamine--N-acetylmuramyl-(pentapeptide) pyrophosphoryl-undecaprenol N-acetylglucosamine transferase 1	N-acetylmuramoyl-pentapeptide-diphosphoundecaprenol + UDP-N-acetyl-D-glucosamine = N-acetylglucosamine--N-acetylmuramyl-(pentapeptide)-pyrophosphoryl-undecaprenol + UDP	peptidoglycan biosynthesis	cytoplasmic	2.4.1.227	nr	E6	-
R-0705	UDP-N-acetylglucosamine--N-acetylmuramyl-(pentapeptide) pyrophosphoryl-undecaprenol N-acetylglucosamine transferase 2	N-acetylmuramoyl-L-alanyl-D-glutamyl-meso-2,6-diaminopimelyl-D-alanyl-D-alanine-diphosphoundecaprenol + UDP-N-acetyl-D-glucosamine = peptidoglycan1 + UDP + H+	peptidoglycan biosynthesis	cytoplasmic	2.4.1.227	r	E4	[ P-0599 ( META1_3147 ) ]
R-0706	UDP-N-acetylmuramate-alanine ligase	L-alanine + UDP-N-acetylmuramate + ATP = UDP-N-acetylmuramoyl-L-alanine + phosphate + ADP	peptidoglycan biosynthesis	cytoplasmic	6.3.2.8	r	E4	[ P-0600 ( META1_3148 ) ]
R-0707	D-alanine-D-alanine ligase B	2 D-alanine + ATP = D-alanyl-D-alanine + phosphate + ADP	peptidoglycan biosynthesis	cytoplasmic	6.3.2.4	r	E4	[ P-0601 ( META1_3151 ) ]
R-0708	UDP-3-O-acyl-N-acetylglucosamine deacetylase	UDP-3-O-(3-hydroxymyristoyl)-N-acetylglucosamine + H2O = UDP-3-O-(3-hydroxymyristoyl)glucosamine + acetate	lipid-A-precursor biosynthesis	cytoplasmic	3.5.1.-	nr	E4	[ P-0602 ( META1_3155 ) ]
R-0709	thymidine phosphorylase	phosphate + thymidine = deoxyribose-1-phosphate + thymine	salvage pathways of purine and pyrimidine nucleotides	cytoplasmic	2.4.2.4	r	E4	[ P-0604 ( META1_3168 ) ]
R-0710	uracil phosphorylase	phosphate + deoxyuridine = deoxyribose-1-phosphate + uracil	salvage pathways of purine and pyrimidine nucleotides	cytoplasmic	-.-.-.-	r	E4	[ P-0604 ( META1_3168 ) ]
R-0711	xanthosine phosphorylase	xanthosine + phosphate = alpha-D-ribose-1-phosphate + xanthine	salvage pathways of purine and pyrimidine nucleotides	cytoplasmic	-.-.-.-	r	E4	[ P-0605 ( META1_3170 ) ]
R-0712	cytidine deaminase 1	cytidine + H2O = uridine + NH3	salvage pathways of purine and pyrimidine nucleotides	cytoplasmic	3.5.4.5	nr	E4	[ P-0606 ( META1_3171 ) ]
R-0713	cytidine deaminase 2	deoxycytidine + H2O = deoxyuridine + NH3	salvage pathways of purine and pyrimidine nucleotides	cytoplasmic	3.5.4.14	nr	E4	[ P-0606 ( META1_3171 ) ]
R-0714	tetraacyldisaccharide 4'-kinase	lipid-A-disaccharide + ATP = lipid-IVA + ADP	lipid-A-precursor biosynthesis	cytoplasmic	2.7.1.130	r	E4	[ P-0607 ( META1_3173 ) ]
R-0715	3-deoxy-D-manno-octulosonic acid transferase 1	(KDO)-lipid-IVA + CMP-3-deoxy-D-manno-octulosonate = KDO2-lipid-IVA + CMP	lipopolysaccharide biosynthesis	cytoplasmic	2.-.-.-	r	E4	[ P-0608 ( META1_3174 ) ]
R-0716	3-deoxy-D-manno-octulosonic acid transferase 2	lipid-IVA + CMP-3-deoxy-D-manno-octulosonate = (KDO)-lipid-IVA + CMP	lipopolysaccharide biosynthesis	cytoplasmic	2.-.-.-	r	E4	[ P-0608 ( META1_3174 ) ]
R-0717	GTP cyclohydrolase II	GTP + 3 H2O = diphosphate + 2,5-diamino-6-(ribosylamino)-4-(3H)-pyrimidinone-5'-phosphate + formate	flavin biosynthesis	cytoplasmic	3.5.4.25	nr	E4	[ P-0609 ( META1_3198 ) ]
R-0718	acylphosphatase (n-16:0)	hexadecanoyl-phosphate + H2O = hexadecanoate + phosphate	fatty acid degradation	cytoplasmic	3.6.1.7	nr	E4	[ P-0610 ( META1_3206 ) ]
R-0719	acylphosphatase (n-16:1)	hexadec-9-enoyl-phosphate + H2O = 9-hexadecenoate + phosphate	fatty acid degradation	cytoplasmic	3.6.1.7	nr	E4	[ P-0610 ( META1_3206 ) ]
R-0720	acylphosphatase (n-18:0)	octadecanoyl-phosphate + H2O = octadecanoate + phosphate	fatty acid degradation	cytoplasmic	3.6.1.7	nr	E4	[ P-0610 ( META1_3206 ) ]
R-0721	acylphosphatase (n-18:1)	octadec-9-enoyl-phosphate + H2O = 9-octadecenoate + phosphate	fatty acid degradation	cytoplasmic	3.6.1.7	nr	E4	[ P-0610 ( META1_3206 ) ]
R-0722	magnesium chelatase	ATP + protoporphyrin-IX + Mg2+ + H2O = Mg-protoporphyrin + phosphate + ADP + 2 H+	bacteriochlorophyll a biosynthesis	cytoplasmic	6.6.1.1	nr	E4	[ P-0611 ( META1_3217 ) ]
R-0724	H(+)-translocating pyrophosphatases	diphosphate + H2O + H+ = 2 phosphate + H+[p]	oxidative phosphorilation	inner membrane	3.6.1.1	nr	E4	[ P-0614 ( META1_3299 ) ]
R-0725	octaprenyl diphosphate synthase 1	isopentenyl-diphosphate + all-trans-geranyl-geranyl-diphosphate = geranylfarnesyl-diphosphate + diphosphate	ubiquinone-8 biosynthesis	cytoplasmic	2.5.1.33	nr	E4	[ P-0615 ( META1_3319 ) ]
R-0726	octaprenyl diphosphate synthase 2	geranylfarnesyl-diphosphate + isopentenyl-diphosphate = all-trans-hexaprenyl-diphosphate + diphosphate	ubiquinone-8 biosynthesis	cytoplasmic	2.5.1.33	nr	E4	[ P-0615 ( META1_3319 ) ]
R-0727	octaprenyl diphosphate synthase 3	all-trans-hexaprenyl-diphosphate + isopentenyl-diphosphate = all-trans-heptaprenyl-diphosphate + diphosphate	ubiquinone-8 biosynthesis	cytoplasmic	2.5.1.30	nr	E4	[ P-0615 ( META1_3319 ) ]
R-0728	octaprenyl diphosphate synthase 4	all-trans-heptaprenyl-diphosphate + isopentenyl-diphosphate = diphosphate + all-trans-octaprenyl-diphosphate	ubiquinone-8 biosynthesis	cytoplasmic	2.5.1.11	nr	E4	[ P-0615 ( META1_3319 ) ]
R-0729	thiamine monophosphate kinase	thiamine-phosphate + ATP = thiamine-diphosphate + ADP	thiamin biosynthesis	cytoplasmic	2.7.4.16	nr	E4	[ P-0617 ( META1_3373 ) ]
R-0730	6,7-dimethyl-8-ribityllumazine synthase	5-amino-6-ribitylamino-2,4(1H,3H)-pyrimidinedione + L-3,4-dihydroxybutan-2-one-4-phosphate = 6,7-dimethyl-8-(1-D-ribityl)lumazine + phosphate + 2 H2O	flavin biosynthesis	cytoplasmic	-.-.-.-	nr	E4	[ P-0618 ( META1_3375 and META1_3380 ) ]
R-0731	riboflavin synthase	2 6,7-dimethyl-8-(1-D-ribityl)lumazine = 5-amino-6-ribitylamino-2,4(1H,3H)-pyrimidinedione + riboflavin	flavin biosynthesis	cytoplasmic	2.5.1.9	nr	E4	[ P-0618 ( META1_3375 and META1_3380 ) ]
R-0732	diaminohydroxyphosphoribosylaminopyrimidine deaminase	2,5-diamino-6-(ribosylamino)-4-(3H)-pyrimidinone-5'-phosphate + H2O = 5-amino-6-(5'-phosphoribosylamino)uracil + NH3	flavin biosynthesis	cytoplasmic	3.5.4.26	nr	E4	[ P-0619 ( META1_3381 ) ]
R-0733	5-amino-6-(5-phosphoribosylamino)uracil reductase	5-amino-6-(5'-phosphoribosylamino)uracil + NADPH + H+ = 5-amino-6-ribitylamino-2,4(1H,3H)-pyrimidinedione-5'-phosphate + NADP+	flavin biosynthesis	cytoplasmic	1.1.1.193	nr	E4	[ P-0619 ( META1_3381 ) ]
R-0736	hydroperoxidase	2 H2O2 = 2 H2O + O2	superoxide radicals degradation	cytoplasmic	1.11.1.6	nr	E4	[ P-0621 ( META1_3421 ) ] or [ P-0674 ( META1_4617 ) ] or [ P-0724 ( META2_1021 ) ] or [ P-0771 ( META1_0179 ) ]
R-0737	heme d synthase	protoheme-IX + H2O2 = heme-d	heme biosynthesis	cytoplasmic	-.-.-.-	r	E4	[ P-0621 ( META1_3421 ) ]
R-0738	nitrate reductase (periplasmic)	NO3-[p] + 2 reduced-cytochrome-c + 2 H+[p] = NO2-[p] + 2 oxidized-cytochrome-c + H2O[p]	oxidative phosphorilation	periplasmic	1.7.99.4	nr	E4	[ P-0622 ( META1_3433 ) ]
R-0739	uroporphyrin III C-methyltransferase 2	(S)-adenosyl-L-methionine + precorrin-1 = (S)-adenosyl-L-homocysteine + precorrin-2	siroheme biosynthesis	cytoplasmic	2.1.1.107	nr	E4	[ P-0623 ( META1_3434 ) ]
R-0740	uroporphyrin III C-methyltransferase 1	(S)-adenosyl-L-methionine + uroporphyrinogen-III = (S)-adenosyl-L-homocysteine + precorrin-1	siroheme biosynthesis	cytoplasmic	2.1.1.107	r	E4	[ P-0623 ( META1_3434 ) ]
R-0741	precorrin-2 dehydrogenase	precorrin-2 + NAD+ = sirohydrochlorin + NADH + H+	siroheme biosynthesis	cytoplasmic	1.3.1.76	r	E4	[ P-0623 ( META1_3434 ) ]
R-0742	sirohydrochlorin ferrochelatase	sirohydrochlorin + Fe2+ = siroheme + 2 H+	siroheme biosynthesis	cytoplasmic	4.99.1.4	r	E4	[ P-0623 ( META1_3434 ) ]
R-0743	cobaltochelatase	hydrogenobyrinate-a,c-diamide + Co2+ + ATP + H2O = cob(II)yrinate-a,c-diamide + ADP + phosphate	adenosylcobalamin biosynthesis pathway	cytoplasmic	6.6.1.2	nr	E4	[ P-0624 ( META1_3440 and META1_3441 ) ]
R-0744	acyl-CoA dehydrogenase (n-4:0)	butyryl-CoA + FAD = crotonyl-CoA + FADH2	fatty acid b-oxidation	cytoplasmic	1.3.99.3	r	E4	[ P-0625 ( META1_3456 ) ] or [ P-0671 ( META1_4494 ) ] or [ P-0695 ( META1_5048 ) ]
R-0745	acyl-CoA dehydrogenase (n-6:0)	hexanoyl-CoA + FAD = trans-hex-2-enoyl-CoA + FADH2	fatty acid b-oxidation	cytoplasmic	1.3.99.3	r	E4	[ P-0625 ( META1_3456 ) ] or [ P-0671 ( META1_4494 ) ] or [ P-0695 ( META1_5048 ) ]
R-0746	acyl-CoA dehydrogenase (n-8:0)	octanoyl-CoA + FAD = trans-oct-2-enoyl-CoA + FADH2	fatty acid b-oxidation	cytoplasmic	1.3.99.3	r	E4	[ P-0625 ( META1_3456 ) ] or [ P-0671 ( META1_4494 ) ] or [ P-0695 ( META1_5048 ) ]
R-0747	acyl-CoA dehydrogenase (n-10:0)	decanoyl-CoA + FAD = trans-dec-2-enoyl-CoA + FADH2	fatty acid b-oxidation	cytoplasmic	1.3.99.3	r	E4	[ P-0625 ( META1_3456 ) ] or [ P-0671 ( META1_4494 ) ] or [ P-0695 ( META1_5048 ) ]
R-0748	acyl-CoA dehydrogenase (n-12:0)	dodecanoyl-CoA + FAD = trans-dodec-2-enoyl-CoA + FADH2	fatty acid b-oxidation	cytoplasmic	1.3.99.3	r	E4	[ P-0625 ( META1_3456 ) ] or [ P-0671 ( META1_4494 ) ] or [ P-0695 ( META1_5048 ) ]
R-0749	acyl-CoA dehydrogenase (n-14:0)	tetradecanoyl-CoA + FAD = trans-tetradec-2-enoyl-CoA + FADH2	fatty acid b-oxidation	cytoplasmic	1.3.99.3	r	E4	[ P-0625 ( META1_3456 ) ] or [ P-0671 ( META1_4494 ) ] or [ P-0695 ( META1_5048 ) ]
R-0750	acyl-CoA dehydrogenase (n-16:0)	hexadecanoyl-CoA + FAD = trans-hexadec-2-enoyl-CoA + FADH2	fatty acid b-oxidation	cytoplasmic	1.3.99.3	r	E4	[ P-0625 ( META1_3456 ) ] or [ P-0671 ( META1_4494 ) ] or [ P-0695 ( META1_5048 ) ]
R-0751	acyl-CoA dehydrogenase (n-18:0)	octadecanoyl-CoA + FAD = trans-octadec-2-enoyl-CoA + FADH2	fatty acid b-oxidation	cytoplasmic	1.3.99.3	r	E4	[ P-0625 ( META1_3456 ) ] or [ P-0671 ( META1_4494 ) ] or [ P-0695 ( META1_5048 ) ]
R-0752	acyl-CoA dehydrogenase (n-12:1)	cis-dodec-5-enoyl-CoA + FAD = trans-3-cis-5-dodecenoyl-CoA + FADH2	fatty acid b-oxidation	cytoplasmic	1.3.99.3	r	E4	[ P-0625 ( META1_3456 ) ] or [ P-0671 ( META1_4494 ) ] or [ P-0695 ( META1_5048 ) ]
R-0753	acyl-CoA dehydrogenase (n-14:1)	cis-tetradec-7-enoyl-CoA + FAD = trans-3-cis-7-tetradecenoyl-CoA + FADH2	fatty acid b-oxidation	cytoplasmic	1.3.99.3	r	E4	[ P-0625 ( META1_3456 ) ] or [ P-0671 ( META1_4494 ) ] or [ P-0695 ( META1_5048 ) ]
R-0754	acyl-CoA dehydrogenase (n-16:1)	hexadec-9-enoyl-CoA + FAD = trans-3-cis-9-hexadecenoyl-CoA + FADH2	fatty acid b-oxidation	cytoplasmic	1.3.99.3	r	E4	[ P-0625 ( META1_3456 ) ] or [ P-0671 ( META1_4494 ) ] or [ P-0695 ( META1_5048 ) ]
R-0755	acyl-CoA dehydrogenase (n-18:1)	octadec-9-enoyl-CoA + FAD = trans-3-cis-11-octadecenoyl-CoA + FADH2	fatty acid b-oxidation	cytoplasmic	1.3.99.3	r	E4	[ P-0625 ( META1_3456 ) ] or [ P-0671 ( META1_4494 ) ] or [ P-0695 ( META1_5048 ) ]
R-0756	heme O synthase	protoheme-IX + all-trans-farnesyl-diphosphate + H2O = heme-o + diphosphate	heme biosynthesis	cytoplasmic	2.5.1.-	r	E4	[ P-0626 ( META1_3472 ) ]
R-0757	N-formylglutamate amidohydrolase	N-formyl-L-glutamate + H2O = L-glutamate + formate	histidine degradation	cytoplasmic	3.5.1.68	nr	E4	[ P-0627 ( META1_3487 ) ]
R-0758	haloacid dehalogenase	chloroacetate + H2O = glycolate + HCl	1,2-dichloroethane degradation	cytoplasmic	3.8.1.2	r	E4	[ P-0628 ( META1_3510 ) ]
R-0759	superoxide dismutase	2 superoxide + 2 H+ = H2O2 + O2	superoxide radicals degradation	cytoplasmic	1.15.1.1	r	E4	[ P-0629 ( META1_3512 ) ]
R-0760	sulfite oxidase	HSO3- + O2 + H2O = H2O2 + SO42- + H+	sulfur metabolism	cytoplasmic	1.8.3.1	nr	E4	[ P-0630 ( META1_3524 ) ] or [ P-0652 ( META1_4217 ) ]
R-0762	2-hydroxychromene-2-carboxylate isomerase	2-hydroxychromene-2-carboxylate = trans-O-hydroxybenzylidenepyruvate	naphthalene degradation	cytoplasmic	-.-.-.-	nr	E4	[ P-0632 ( META1_3563 ) ]
R-0763	precorrin-5 (C1)-methyltransferase	precorrin-5 + (S)-adenosyl-L-methionine + H2O = precorrin-6A + (S)-adenosyl-L-homocysteine + acetate	adenosylcobalamin biosynthesis pathway	cytoplasmic	2.1.1.152	r	E4	[ P-0633 ( META1_3613 ) ]
R-0764	fatty acyl-CoA synthetase (n-4:0)	butyrate + ATP + CoA = butyryl-CoA + AMP + diphosphate	fatty acid b-oxidation	cytoplasmic	6.2.1.3	r	E4	[ P-0636 ( META1_3655 ) ] or [ P-0643 ( META1_3910 ) ]
R-0765	fatty acyl-CoA synthetase (n-6:0)	hexanoate + ATP + CoA = hexanoyl-CoA + AMP + diphosphate	fatty acid b-oxidation	cytoplasmic	6.2.1.3	r	E4	[ P-0636 ( META1_3655 ) ] or [ P-0643 ( META1_3910 ) ]
R-0766	fatty acyl-CoA synthetase (n-8:0)	octanoate + ATP + CoA = octanoyl-CoA + AMP + diphosphate	fatty acid b-oxidation	cytoplasmic	6.2.1.3	r	E4	[ P-0636 ( META1_3655 ) ] or [ P-0643 ( META1_3910 ) ]
R-0767	fatty acyl-CoA synthetase (n-10:0)	decanoate + ATP + CoA = decanoyl-CoA + AMP + diphosphate	fatty acid b-oxidation	cytoplasmic	6.2.1.3	r	E4	[ P-0636 ( META1_3655 ) ] or [ P-0643 ( META1_3910 ) ]
R-0768	fatty acyl-CoA synthetase (n-12:0)	dodecanoate + ATP + CoA = dodecanoyl-CoA + AMP + diphosphate	fatty acid b-oxidation	cytoplasmic	6.2.1.3	r	E4	[ P-0636 ( META1_3655 ) ] or [ P-0643 ( META1_3910 ) ]
R-0769	fatty acyl-CoA synthetase (n-14:0)	tetradecanoate + ATP + CoA = tetradecanoyl-CoA + AMP + diphosphate	fatty acid b-oxidation	cytoplasmic	6.2.1.3	r	E4	[ P-0636 ( META1_3655 ) ] or [ P-0643 ( META1_3910 ) ]
R-0770	fatty acyl-CoA synthetase (n-16:0)	hexadecanoate + ATP + CoA = hexadecanoyl-CoA + AMP + diphosphate	fatty acid b-oxidation	cytoplasmic	6.2.1.3	r	E4	[ P-0636 ( META1_3655 ) ] or [ P-0643 ( META1_3910 ) ]
R-0771	fatty acyl-CoA synthetase (n-18:0)	octadecanoate + ATP + CoA = octadecanoyl-CoA + AMP + diphosphate	fatty acid b-oxidation	cytoplasmic	6.2.1.3	r	E4	[ P-0636 ( META1_3655 ) ] or [ P-0643 ( META1_3910 ) ]
R-0772	fatty acyl-CoA synthetase (n-12:1)	5-dodecenoate + ATP + CoA = cis-dodec-5-enoyl-CoA + AMP + diphosphate	fatty acid b-oxidation	cytoplasmic	6.2.1.3	r	E4	[ P-0636 ( META1_3655 ) ] or [ P-0643 ( META1_3910 ) ]
R-0773	fatty acyl-CoA synthetase (n-14:1)	7-tetradecenoate + ATP + CoA = cis-tetradec-7-enoyl-CoA + AMP + diphosphate	fatty acid b-oxidation	cytoplasmic	6.2.1.3	r	E4	[ P-0636 ( META1_3655 ) ] or [ P-0643 ( META1_3910 ) ]
R-0774	fatty acyl-CoA synthetase (n-16:1)	9-hexadecenoate + ATP + CoA = hexadec-9-enoyl-CoA + AMP + diphosphate	fatty acid b-oxidation	cytoplasmic	6.2.1.3	r	E4	[ P-0636 ( META1_3655 ) ] or [ P-0643 ( META1_3910 ) ]
R-0775	fatty acyl-CoA synthetase (n-18:1)	9-octadecenoate + ATP + CoA = octadec-9-enoyl-CoA + AMP + diphosphate	fatty acid b-oxidation	cytoplasmic	6.2.1.3	r	E4	[ P-0636 ( META1_3655 ) ] or [ P-0643 ( META1_3910 ) ]
R-0776	adenine deaminase	adenine + H2O = NH3 + hypoxanthine	salvage pathways of purine and pyrimidine nucleotides	cytoplasmic	3.5.4.2	nr	E4	[ P-0637 ( META1_3660 ) ]
R-0777	exopolyphosphatase	polyphosphate(n) + H2O = polyphosphate(n-1) + phosphate	phosphorous metabolism	cytoplasmic	3.6.1.11	nr	E4	[ P-0638 ( META1_3662 ) ]
R-0778	lauroyl acyltransferase	dodecanoyl-[acyl-carrier-protein] + KDO2-lipid-IVA = KDO2-(lauroyl)-lipid-IVA + [acyl-carrier-protein]	lipopolysaccharide biosynthesis	cytoplasmic	2.3.1.-	r	E4	[ P-0639 ( META1_3702 ) ]
R-0779	alcohol dehydrogenase (isopropanol)	isopropanol + NAD+ = acetone + NADH + H+	acetone degradation	cytoplasmic	1.1.1.-	r	E4	[ P-0640 ( META1_3748 ) ]
R-0780	alcohol dehydrogenase (acetaldehyde)	acetaldehyde + NADH + H+ = ethanol + NAD+	oxidative ethanol degradation	cytoplasmic	1.1.1.-	r	E4	[ P-0640 ( META1_3748 ) ]
R-0781	acetoin reductase	acetoin + NADH + H+ = 2,3-butanediol + NAD+	diacetyl, acetoin, 2,3-butanediol biosynthesis	cytoplasmic	1.1.1.4	r	E4	[ P-0640 ( META1_3748 ) ]
R-0782	diacetyl reductase	diacetyl + NADH + H+ = acetoin + NAD+	diacetyl, acetoin, 2,3-butanediol biosynthesis	cytoplasmic	1.1.1.5	nr	E4	[ P-0640 ( META1_3748 ) ]
R-0783	3,4-dihydroxy-2-butanone-4-phoshate synthase	D-ribulose-5-phosphate = formate + L-3,4-dihydroxybutan-2-one-4-phosphate	flavin biosynthesis	cytoplasmic	4.1.99.12	nr	E4	[ P-0609 ( META1_3198 ) ]
R-0784	pyrimidine phosphatase	5-amino-6-ribitylamino-2,4(1H,3H)-pyrimidinedione-5'-phosphate + H2O = 5-amino-6-ribitylamino-2,4(1H,3H)-pyrimidinedione + phosphate	flavin biosynthesis	cytoplasmic	-.-.-.-	nr	E6	-
R-0785	2,3-dihydro-3-hydroxy-anthranilate oxidation (spontaneous)	2,3-dihydro-3-hydroxy-anthranilate = 2,3-dihydro-3-oxo-anthranilate + 4 H+	phenazine biosynthesis	cytoplasmic	-.-.-.-	nr	E2	-
R-0786	2,3-dihydro-3-oxo-anthranilate condensation (hypothetical)	2 2,3-dihydro-3-oxo-anthranilate = phenazine-1-carboxylate + CO2 + O2 + 3 H+	phenazine biosynthesis	cytoplasmic	-.-.-.-	r	E6	-
R-0787	NH3-dependent NAD(+) synthetase	ATP + nicotinate-adenine-dinucleotide + NH3 = AMP + diphosphate + NAD+	NAD biosynthesis	cytoplasmic	6.3.5.1	nr	E4	[ P-0343 ( META1_4425 ) ]
R-0788	anhydro-N-acetylmuramoyl-L-alanine amidase	GlcNAc-1,6-anhMurNAc-L-Ala-gamma-D-Glu-DAP-D-Ala + H2O = GlcNAc-1,6-anhMurNAc + L-Ala-gamma-D-Glu-DAP-D-Ala	murein tripeptide recycling	cytoplasmic	3.5.1.28	nr	E4	[ P-0735 ( META1_3918 ) ]
R-0789	4-hydroxybenzoate octaprenyltransferase	all-trans-octaprenyl-diphosphate + 4-hydroxybenzoate = 3-octaprenyl-4-hydroxybenzoate + diphosphate	ubiquinone-8 biosynthesis	cytoplasmic	2.5.1.39	nr	E4	[ P-0737 ( META1_0666 ) ]
R-0790	chorismate lyase	chorismate = 4-hydroxybenzoate + pyruvate	ubiquinone-8 biosynthesis	cytoplasmic	4.1.3.40	nr	E6	-
R-0791	3-octaprenyl-4-hydroxybenzoate carboxy-lyase	3-octaprenyl-4-hydroxybenzoate = 2-octaprenylphenol + CO2	ubiquinone-8 biosynthesis	cytoplasmic	4.1.1.-	nr	E6	-
R-0792	molybderin biosynthesis protein	GTP + H2O = precursor-Z + diphosphate	molybdenum cofactor biosynthesis	cytoplasmic	3.5.4.-	nr	E4	[ P-0500 ( META1_0772 and META1_2843 ) ]
R-0793	4-hydroxy-L-threonine phosphate dehydrogenase, NAD-dependent	4-(phosphonooxy)-threonine + NAD+ = (2S)-2-amino-3-oxo-4-phosphonooxybutanoate + NADH + H+	pyridoxal-5'-phosphate biosynthesis	cytoplasmic	1.1.1.262	r	E4	[ P-0642 ( META1_3894 ) ]
R-0794	xanthine dehydrogenase 2	hypoxanthine + H2O = xanthine + 2 H+	salvage pathways of purine and pyrimidine nucleotides	cytoplasmic	-.-.-.-	nr	E4	[ P-0591 ( META1_3015 ) ] or [ AU-0645 ( META1_1654 and META1_3923 ) ]
R-0795	urea carboxylase	ATP + urea + CO2 + H2O = ADP + phosphate + urea-1-carboxylate	urea degradation	cytoplasmic	6.3.4.6	nr	E4	[ P-0647 ( META1_4094 ) ]
R-0796	allophanate hydrolase	urea-1-carboxylate + H2O = 2 NH3 + 2 CO2	urea degradation	cytoplasmic	3.5.1.54	nr	E4	[ P-0647 ( META1_4094 ) ]
R-0797	putative n-methylproline demethylase	monomethyl-proline + demethylated-methyl-acceptor = L-proline + methylated-methyl-acceptor	stachydrine degradation	cytoplasmic	-.-.-.-	nr	E4	[ P-0649 ( META1_4118 ) ]
R-0798	choline kinase	choline + ATP = phosphoryl-choline + ADP + 2 H+	phosphatidylcholine biosynthesis	cytoplasmic	2.7.1.32	nr	E4	[ P-0651 ( META1_4122 ) ]
R-0799	ethanolamine kinase	ethanolamine + ATP = phosphoryl-ethanolamine + ADP	phosphatidylcholine biosynthesis	cytoplasmic	2.7.1.82	nr	E4	[ P-0651 ( META1_4122 ) ]
R-0800	hydantoinase	dihydrouracil + H2O = 3-ureidopropionate	uracil degradation (reductive)	cytoplasmic	3.5.2.2	nr	E4	[ P-0736 ( META1_4124 ) ]
R-0801	UDP-N-acetylglucosamine 2-epimerase	UDP-N-acetyl-D-glucosamine + H2O = N-acetyl-D-mannosamine + UDP	sugar nucleotide biosynthesis	cytoplasmic	5.1.3.14	nr	E4	[ P-0654 ( META1_4260 ) ]
R-0802	nigerose hydrolase	nigerose + H2O = 2 D-glucose	sugar degradation	cytoplasmic	3.2.1.-	r	E4	[ P-0655 ( META1_4275 ) ]
R-0803	2-octaprenyl-6-methoxyphenol hydroxylase	2-octaprenyl-6-methoxyphenol + O2 + 4 H+ = 2-octaprenyl-6-methoxy-1,4-benzoquinol + H2O	ubiquinone-8 biosynthesis	cytoplasmic	1.14.3.-	nr	E4	[ P-0656 ( META1_4277 ) ]
R-0804	nicotinamidase	nicotinamide + H2O = NH3 + nicotinate	NAD biosynthesis	cytoplasmic	3.5.1.19	r	E4	[ P-0658 ( META1_4281 ) ]
R-0805	agmatinase	agmatine + H2O = urea + putrescine	putrescine biosynthesis	cytoplasmic	3.5.3.11	r	E4	[ P-0659 ( META1_4303 ) ]
R-0806	phosphopantothenoylcysteine decarboxylase	(R)-4'-phosphopantothenoyl-L-cysteine = 4'-phosphopantetheine + CO2	coenzyme A biosynthesis	cytoplasmic	4.1.1.36	nr	E4	[ P-0660 ( META1_4307 ) ]
R-0807	phosphopantothenoylcysteine synthetase	(D)-4'-phosphopantothenate + L-cysteine + CTP = (R)-4'-phosphopantothenoyl-L-cysteine + diphosphate + CMP	coenzyme A biosynthesis	cytoplasmic	6.3.2.5	nr	E4	[ P-0660 ( META1_4307 ) ]
R-0808	(S)-adenosylmethionine:2-DMK methyltransferase	(S)-adenosyl-L-methionine + demethylmenaquinone-8 = (S)-adenosyl-L-homocysteine + menaquinone-8	menaquinone-8 biosynthesis	cytoplasmic	2.1.1.-	nr	E4	[ P-0662 ( META1_4311 ) ]
R-0809	2-octaprenyl-6-methoxy-1,4-benzoquinone methylase	(S)-adenosyl-L-methionine + 2-octaprenyl-6-methoxy-1,4-benzoquinol = (S)-adenosyl-L-homocysteine + 2-octaprenyl-3-methyl-6-methoxy-1,4-benzoquinol	ubiquinone-8 biosynthesis	cytoplasmic	2.1.1.-	nr	E4	[ P-0662 ( META1_4311 ) ]
R-0810	biotin synthase	sulfurated-sulfur-donor + dethiobiotin + 2 (S)-adenosyl-L-methionine = biotin + 2 5'-deoxyadenosine + 2 L-methionine + unsulfurated-sulfur-acceptor	biotin biosynthesis	cytoplasmic	2.8.1.6	nr	E4	[ P-0664 ( META1_4394 ) ]
R-0811	5-carboxymethyl-2-oxo-hex-3-ene-1,7-dioate decarboxylase	5-carboxy-2-oxohept-3-enedioate = 2-hydroxyhepta-2,4-dienedioate + CO2	4-hydroxyphenylacetate degradation	cytoplasmic	4.1.1.68	nr	E4	[ P-0665 ( META1_4396 ) ]
R-0812	5-carboxymethyl-2-hydroxymuconate isomerase	5-carboxymethyl-2-hydroxymuconate = 5-carboxy-2-oxohept-3-enedioate	4-hydroxyphenylacetate degradation	cytoplasmic	5.3.3.10	nr	E4	[ P-0665 ( META1_4396 ) ]
R-0813	rubredoxin NAD+ reductase	oxidized-rubredoxin + NADH = reduced-rubredoxin + NAD+	oxidative phosphorilation	cytoplasmic	1.18.1.1	r	E4	[ P-0667 ( META1_0921 ) ]
R-0814	pyridine nucleotide-disulphide oxidoreductase	oxidized-electron-acceptor + NADH + H+ = reduced-electron-acceptor + NAD+	oxidative phosphorilation	cytoplasmic	1.6.99.3	nr	E4	[ P-0668 ( META1_4439 ) ]
R-0815	catalase	ethanol + H2O2 = acetaldehyde + 2 H2O	oxidative ethanol degradation	cytoplasmic	1.11.1.6	nr	E4	[ P-0724 ( META2_1021 ) ]
R-0816	maltose acetyltransferase	maltose + acetyl-CoA = acetylmaltose + CoA	starch and sucrose metabolism	cytoplasmic	2.3.1.79	r	E4	[ P-0675 ( META1_4639 ) ]
R-0817	D-lactate dehydrogenase	D-lactate + NAD+ = pyruvate + NADH + H+	methylglyoxal degradation	cytoplasmic	1.1.1.28	r	E4	[ P-0682 ( META1_4794 ) ]
R-0819	enoyl-CoA hydratase (n-6:0)	trans-hex-2-enoyl-CoA + H2O = (3S)-3-hydroxyhexanoyl-CoA	fatty acid b-oxidation	cytoplasmic	4.2.1.17	r	E4	[ P-0683 ( META1_4879 ) ] or [ P-0734 ( META1_3452 and META1_3455 ) ]
R-0820	enoyl-CoA hydratase (n-8:0)	trans-oct-2-enoyl-CoA + H2O = (3S)-3-hydroxyoctanoyl-CoA	fatty acid b-oxidation	cytoplasmic	4.2.1.17	r	E4	[ P-0683 ( META1_4879 ) ] or [ P-0734 ( META1_3452 and META1_3455 ) ]
R-0821	enoyl-CoA hydratase (n-12:0)	trans-dodec-2-enoyl-CoA + H2O = (3S)-3-hydroxydodecanoyl-CoA	fatty acid b-oxidation	cytoplasmic	4.2.1.17	r	E4	[ P-0683 ( META1_4879 ) ] or [ P-0734 ( META1_3452 and META1_3455 ) ]
R-0822	enoyl-CoA hydratase (n-14:0)	trans-tetradec-2-enoyl-CoA + H2O = (3S)-3-hydroxytetradecanoyl-CoA	fatty acid b-oxidation	cytoplasmic	4.2.1.17	r	E4	[ P-0683 ( META1_4879 ) ] or [ P-0734 ( META1_3452 and META1_3455 ) ]
R-0823	enoyl-CoA hydratase (n-16:0)	trans-hexadec-2-enoyl-CoA + H2O = (3S)-3-hydroxyhexadecanoyl-CoA	fatty acid b-oxidation	cytoplasmic	4.2.1.17	r	E4	[ P-0683 ( META1_4879 ) ] or [ P-0734 ( META1_3452 and META1_3455 ) ]
R-0824	enoyl-CoA hydratase (n-18:0)	trans-octadec-2-enoyl-CoA + H2O = (3S)-3-hydroxyoctadecanoyl-CoA	fatty acid b-oxidation	cytoplasmic	4.2.1.17	r	E4	[ P-0683 ( META1_4879 ) ] or [ P-0734 ( META1_3452 and META1_3455 ) ]
R-0825	enoyl-CoA hydratase (n-12:1)	trans-3-cis-5-dodecenoyl-CoA + H2O = (3S)-3-hydroxy-cis-dodec-5-enoyl-CoA	fatty acid b-oxidation	cytoplasmic	4.2.1.17	r	E4	[ P-0683 ( META1_4879 ) ] or [ P-0734 ( META1_3452 and META1_3455 ) ]
R-0826	enoyl-CoA hydratase (n-14:1)	trans-3-cis-7-tetradecenoyl-CoA + H2O = (3S)-3-hydroxy-cis-tetradec-7-enoyl-CoA	fatty acid b-oxidation	cytoplasmic	4.2.1.17	r	E4	[ P-0683 ( META1_4879 ) ] or [ P-0734 ( META1_3452 and META1_3455 ) ]
R-0827	enoyl-CoA hydratase (n-16:1)	trans-3-cis-9-hexadecenoyl-CoA + H2O = (3S)-3-hydroxy-cis-hexadec-9-enoyl-CoA	fatty acid b-oxidation	cytoplasmic	4.2.1.17	r	E4	[ P-0683 ( META1_4879 ) ] or [ P-0734 ( META1_3452 and META1_3455 ) ]
R-0828	enoyl-CoA hydratase (n-18:1)	trans-3-cis-11-octadecenoyl-CoA + H2O = (3S)-3-hydroxy-cis-octadec-11-enoyl-CoA	fatty acid b-oxidation	cytoplasmic	4.2.1.17	r	E4	[ P-0683 ( META1_4879 ) ] or [ P-0734 ( META1_3452 and META1_3455 ) ]
R-0829	cardiolipin synthase (n-16:0)	phosphatidylglycerol(dihexadecanoyl) = cardiolipin(dihexadecanoyl) + glycerol	cardiolipin biosynthesis	cytoplasmic	2.7.8.-	r	E4	[ P-0684 ( META1_4881 ) ]
R-0830	cardiolipin synthase (n-16:1)	phosphatidylglycerol(dihexadec-9-enoyl) = cardiolipin(dihexadec-9-enoyl) + glycerol	cardiolipin biosynthesis	cytoplasmic	2.7.8.-	r	E4	[ P-0684 ( META1_4881 ) ]
R-0831	cardiolipin synthase (n-18:0)	phosphatidylglycerol(dioctadecanoyl) = cardiolipin(dioctadecanoyl) + glycerol	cardiolipin biosynthesis	cytoplasmic	2.7.8.-	r	E4	[ P-0684 ( META1_4881 ) ]
R-0832	cardiolipin synthase (n-18:1)	phosphatidylglycerol(dioctadec-9-enoyl) = cardiolipin(dioctadec-9-enoyl) + glycerol	cardiolipin biosynthesis	cytoplasmic	2.7.8.-	r	E4	[ P-0684 ( META1_4881 ) ]
R-0833	hydroxymethylpyrimidine kinase	ATP + hydroxymethylpyrimidine = ADP + hydroxymethylpyrimidine-phosphate	thiamin biosynthesis	cytoplasmic	2.7.1.49	r	E4	[ P-0685 ( META1_4915 ) ]
R-0834	phosphohydroxymethylpyrimidine kinase	hydroxymethylpyrimidine-phosphate + ATP = 4-amino-5-hydroxymethyl-2-methylpyrimidine-pyrophosphate + ADP	thiamin biosynthesis	cytoplasmic	2.7.4.7	r	E4	[ P-0685 ( META1_4915 ) ]
R-0835	ferredoxin--nitrite reductase	NO2- + 6 reduced-ferredoxin + 7 H+ = NH3 + 6 oxidized-ferredoxin + 2 H2O	nitrate reduction	cytoplasmic	1.7.7.1	nr	E4	[ P-0688 ( META1_4940 ) ]
R-0837	saccharopine dehydrogenase (NADP+, L-glutamate-forming)	saccharopine + NADP+ + H2O = L-glutamate + 2-aminoadipate-6-semialdehyde + NADPH + H+	lysine biosynthesis	cytoplasmic	1.5.1.7	nr	E4	[ P-0691 ( META1_4985 ) ]
R-0838	nicotinate phosphoribosyltransferase	nicotinate-mononucleotide + diphosphate = nicotinate + 5-phosphoribosyl-1-pyrophosphate	NAD salvage pathway	cytoplasmic	2.4.2.11	r	E4	[ P-0693 ( META1_5011 ) ]
R-0839	pantetheine-phosphate adenylyltransferase	4'-phosphopantetheine + ATP = dephospho-CoA + diphosphate	coenzyme A biosynthesis	cytoplasmic	2.7.7.3	r	E4	[ P-0694 ( META1_5018 ) ]
R-0840	UDP-N-acetylmuramoylalanine--D-glutamate ligase	UDP-N-acetylmuramoyl-L-alanine + D-glutamate + ATP = UDP-N-acetylmuramoyl-L-alanyl-D-glutamate + phosphate + ADP	peptidoglycan biosynthesis	cytoplasmic	6.3.2.9	nr	E4	[ P-0697 ( META1_5084 ) ]
R-0841	UDP-N-acetylmuramoylalanyl-D-glutamyl-2,6-diaminopimelate-D-alanyl-D-alanine ligase	UDP-N-acetylmuramoyl-L-alanyl-D-glutamyl-meso-2,6-diaminopimelate + D-alanyl-D-alanine + ATP = UDP-N-acetylmuramoyl-L-alanyl-D-glutamyl-meso-2,6-diaminopimelyl-D-alanyl-D-alanine + phosphate + ADP	peptidoglycan biosynthesis	cytoplasmic	6.3.2.10	nr	E4	[ P-0698 ( META1_5086 ) ]
R-0842	phospho-N-acetylmuramoyl-pentapeptide-transferase 1	UDP-N-acetylmuramoyl-L-alanyl-D-glutamyl-meso-2,6-diaminopimelyl-D-alanyl-D-alanine + di-trans,poly-cis-undecaprenyl-phosphate = peptidoglycan2 + UMP	peptidoglycan biosynthesis	cytoplasmic	2.7.8.13	r	E4	[ P-0700 ( META1_5085 ) ]
R-0843	phospho-N-acetylmuramoyl-pentapeptide-transferase 2	UDP-N-acetylmuramoyl-L-alanyl-D-glutamyl-L-lysyl-D-alanyl-D-alanine + di-trans,poly-cis-undecaprenyl-phosphate = N-acetylmuramoyl-L-alanyl-D-glutamyl-L-lysyl-D-alanyl-D-alanine-diphosphoundecaprenol + UMP	peptidoglycan biosynthesis	cytoplasmic	2.7.8.13	r	E4	[ P-0700 ( META1_5085 ) ]
R-0844	UDP-N-acetylmuramoylalanyl-D-glutamate 2,6-diaminopimelate ligase	UDP-N-acetylmuramoyl-L-alanyl-D-glutamate + meso-diaminoheptanedioate + ATP = UDP-N-acetylmuramoyl-L-alanyl-D-glutamyl-meso-2,6-diaminopimelate + phosphate + ADP	peptidoglycan biosynthesis	cytoplasmic	6.3.2.13	nr	E4	[ P-0699 ( META1_5087 ) ]
R-0845	UDP-N-acetylglucosamine acyltransferase	(3R)-3-hydroxytetradecanoyl-[acyl-carrier-protein] + UDP-N-acetyl-D-glucosamine = UDP-3-O-(3-hydroxymyristoyl)-N-acetylglucosamine + [acyl-carrier-protein]	lipid-A-precursor biosynthesis	cytoplasmic	2.3.1.129	r	E4	[ P-0701 ( META1_5125 ) ]
R-0846	lipid-A-disaccharide synthase	2,3-bis(3-hydroxymyristoyl)-b-D-glucosaminyl-1-phosphate + UDP-2,3-bis(3-hydroxymyristoyl)glucosamine = lipid-A-disaccharide + UDP	lipid-A-precursor biosynthesis	cytoplasmic	2.4.1.182	nr	E4	[ P-0702 ( META1_5127 ) ]
R-0847	tartrate dehydrogenase	L-tartrate + NAD+ = 2-hydroxy-3-oxosuccinate + NADH + H+	tartrate metabolism	cytoplasmic	1.1.1.93	r	E4	[ P-0703 ( META1_5136 ) ]
R-0848	tartrate decarboxylase	L-tartrate = D-glycerate + CO2	tartrate metabolism	cytoplasmic	4.1.1.73	nr	E4	[ P-0703 ( META1_5136 ) ]
R-0849	D-malate dehydrogenase [decarboxylating]	(R)-malate + NAD+ = CO2 + pyruvate + NADH + H+	D-malate degradation	cytoplasmic	1.1.1.83	nr	E4	[ P-0703 ( META1_5136 ) ]
R-0850	precorrin-6A reductase	precorrin-6A + NADPH + H+ = precorrin-6B + NADP+	adenosylcobalamin biosynthesis pathway	cytoplasmic	1.3.1.54	r	E4	[ P-0704 ( META1_5173 ) ]
R-0851	adenosyl-cobyric acid synthase	adenosyl-cobyrinate-a,c-diamide + 4 L-glutamine + 4 ATP + 4 H2O = 4 L-glutamate + adenosyl-cobyrate + 4 ADP + 4 phosphate	adenosylcobalamin biosynthesis pathway	cytoplasmic	6.3.5.10	r	E4	[ P-0705 ( META1_5174 ) ]
R-0852	adenosylcobinamide-phosphate synthase	ATP + adenosyl-cobyrate + (R)-1-amino-2-propanol-O-2-phosphate = ADP + phosphate + adenosyl-cobinamide-phosphate	adenosylcobalamin biosynthesis pathway	cytoplasmic	6.3.1.10	nr	E4	[ P-0706 ( META1_5175 ) ]
R-0853	L-threonine-O-3-phosphate decarboxylase	L-threonine-O-3-phosphate = (R)-1-amino-2-propanol-O-2-phosphate + CO2	adenosylcobalamin biosynthesis pathway	cytoplasmic	4.1.1.81	nr	E4	[ P-0707 ( META1_5176 ) ]
R-0854	2-nitropropane dioxygenase	2 2-nitropropane + O2 = 2 NO2- + 2 acetone + 2 H+	2-nitropropane degradation	cytoplasmic	1.13.11.32	r	E4	[ P-0708 ( META1_5191 ) ]
R-0855	aerobic magnesium-protoporphyrin IX monomethyl ester cyclase 1	131-oxo-magnesium-protoporphyrin-IX-13-monomethyl-ester + NADPH + O2 + H+ = divinyl-protochlorophyllidea + NADP+ + 2 H2O	bacteriochlorophyll a biosynthesis	cytoplasmic	1.14.13.81	nr	E4	[ P-0710 ( META1_5263 ) ]
R-0856	aerobic magnesium-protoporphyrin IX monomethyl ester cyclase 2	131-hydroxy-magnesium-protoporphyrin-IX-13-monomethyl-ester + NADPH + O2 + H+ = 131-oxo-magnesium-protoporphyrin-IX-13-monomethyl-ester + NADP+ + 2 H2O	bacteriochlorophyll a biosynthesis	cytoplasmic	1.14.13.81	nr	E4	[ P-0710 ( META1_5263 ) ]
R-0857	magnesium protoporphyrin IX methyltransferase	Mg-protoporphyrin + (S)-adenosyl-L-methionine = (S)-adenosyl-L-homocysteine + Mg-protoporphyrin-monomethyl-ester	bacteriochlorophyll a biosynthesis	cytoplasmic	2.1.1.11	nr	E4	[ P-0711 ( META1_5269 ) ]
R-0858	protochlorophyllide reductase	monovinyl-protochlorophyllidea + NADPH + H+ = chlorophyllidea + NADP+	bacteriochlorophyll a biosynthesis	cytoplasmic	1.3.1.33	nr	E4	[ P-0712 ( META1_5270 ) ]
R-0859	3-vinyl bacteriochlorophyllide a hydratase	3-vinyl-bacteriochlorophyllidea + H2O = 2-desacetyl-2-hydroxyethyl-bacteriochlorophyllidea	bacteriochlorophyll a biosynthesis	cytoplasmic	-.-.-.-	nr	E4	[ P-0713 ( META1_5274 ) ]
R-0860	chlorophyllide hydratase	chlorophyllidea + H2O = 3-hydroxyethylchlorophyllidea	bacteriochlorophyll a biosynthesis	cytoplasmic	-.-.-.-	nr	E4	[ P-0713 ( META1_5274 ) ]
R-0861	bacteriochlorophyll a synthase	bacteriochlorophyllidea + all-trans-geranyl-geranyl-diphosphate = geranylgeranyl-bacteriochlorophylla + diphosphate	bacteriochlorophyll a biosynthesis	cytoplasmic	-.-.-.-	nr	E4	[ P-0714 ( META1_5277 ) ]
R-0862	geranylgeranyl reductase 1	geranylgeranyl-bacteriochlorophylla + NADPH + H+ = dihydrogeranylgeranyl-bacteriochlorophylla + NADP+	bacteriochlorophyll a biosynthesis	cytoplasmic	-.-.-.-	nr	E4	[ P-0715 ( META1_5279 ) ]
R-0863	geranylgeranyl reductase 2	dihydrogeranylgeranyl-bacteriochlorophylla + NADPH + H+ = tetrahydrogeranylgeranyl-bacteriochlorophylla + NADP+	bacteriochlorophyll a biosynthesis	cytoplasmic	-.-.-.-	nr	E4	[ P-0715 ( META1_5279 ) ]
R-0864	geranylgeranyl reductase 3	tetrahydrogeranylgeranyl-bacteriochlorophylla + NADPH + H+ = bacteriochlorophylla + NADP+	bacteriochlorophyll a biosynthesis	cytoplasmic	-.-.-.-	nr	E4	[ P-0715 ( META1_5279 ) ]
R-0865	arsenate reductase	arsenate + reduced-glutaredoxin = arsenite + oxidized-glutaredoxin + H2O	arsenate detoxification	cytoplasmic	1.20.4.1	nr	E4	[ P-0716 ( META2_0144 ) ] or [ P-0717 ( META2_0145 ) ]
R-0866	phosphonate dehydrogenase	phosphonate + NAD+ + H2O = phosphate + NADH + H+	unassigned	cytoplasmic	1.20.1.1	r	E4	[ P-0718 ( META2_0360 ) ] or [ P-0731 ( META2_1233 ) ]
R-0867	methylglyoxal reductase	methylglyoxal + NADPH + H+ = acetol + NADP+	methylglyoxal degradation	cytoplasmic	-.-.-.-	r	E4	[ P-0722 ( META2_0870 ) ]
R-0868	b-keto ester reductase	ethyl-2-methylacetoacetate + NADPH + H+ = ethyl-(2R)-methyl-(3S)-hydroxybutanoate + NADP+	unassigned	cytoplasmic	1.1.1.274	r	E4	[ P-0722 ( META2_0870 ) ]
R-0869	2,5-diketo-D-gluconate reductase A	2,5-didehydro-D-gluconate + NADPH + H+ = 2-keto-L-gluconate + NADP+	ketogluconate metabolism	cytoplasmic	1.1.1.274	r	E4	[ P-0722 ( META2_0870 ) ]
R-0870	chromate reductase	Cr6+ + 2 NADPH + O2 = Cr3+ + H2O2 + 2 NADP+	chromium metabolism	cytoplasmic	-.-.-.-	nr	E4	[ P-0723 ( META2_0871 ) ]
R-0871	nitrilase	indole-3-acetonitrile + 2 H2O = NH3 + indole-3-acetate + H+	IAA biosynthesis	cytoplasmic	3.5.5.1	nr	E4	[ P-0726 ( META2_1117 ) ] or [ P-0727 ( META2_1120 ) ]
R-0872	neurosporene dehydratase	neurosporene + H2O = hydroxyneurosporene	carotenoids biosynthesis	cytoplasmic	-.-.-.-	nr	E4	[ P-0733 ( META1_2922 ) ]
R-0873	hydroxyneurosporene synthase 1	trans-lycopene + H2O = rhodopin	carotenoids biosynthesis	cytoplasmic	-.-.-.-	nr	E4	[ P-0733 ( META1_2922 ) ]
R-0874	hydroxyneurosporene synthase 2	anhydrorhodovibrin + H2O = rhodovibrin	carotenoids biosynthesis	cytoplasmic	-.-.-.-	nr	E4	[ P-0733 ( META1_2922 ) ]
R-0875	hydroxyneurosporene synthase 3	3,4-dihydroanhydrorhodovibrin + H2O = 3',4'-dihydrorhodovibrin	carotenoids biosynthesis	cytoplasmic	-.-.-.-	nr	E4	[ P-0733 ( META1_2922 ) ]
R-0876	aerobic magnesium-protoporphyrin IX monomethyl ester cyclase 3	Mg-protoporphyrin-monomethyl-ester + NADPH + O2 + H+ = 131-hydroxy-magnesium-protoporphyrin-IX-13-monomethyl-ester + NADP+ + H2O	bacteriochlorophyll a biosynthesis	cytoplasmic	1.14.13.81	nr	E4	[ P-0710 ( META1_5263 ) ]
R-0877	3,8-divinyl protochlorophyllide 8-vinyl reductase	divinyl-protochlorophyllidea + NADPH + H+ = monovinyl-protochlorophyllidea + NADP+	bacteriochlorophyll a biosynthesis	cytoplasmic	1.3.1.75	nr	E6	-
R-0878	molybdopterin adenylyltransferase	ATP + molybdopterin = molybdopterin-AMP + diphosphate	molybdenum cofactor biosynthesis	cytoplasmic	2.7.7.-	nr	E6	-
R-0879	3-hydroxyacyl-CoA epimerase (n-4:0)	(S)-3-hydroxybutanoyl-CoA = (R)-3-hydroxybutanoyl-CoA	fatty acid b-oxidation	cytoplasmic	5.1.2.3	r	E4	[ P-0734 ( META1_3452 and META1_3455 ) ]
R-0880	3-hydroxyacyl-CoA epimerase (n-6:0)	(3S)-3-hydroxyhexanoyl-CoA = (3R)-3-hydroxyhexanoyl-CoA	fatty acid b-oxidation	cytoplasmic	5.1.2.3	r	E4	[ P-0734 ( META1_3452 and META1_3455 ) ]
R-0881	3-hydroxyacyl-CoA epimerase (n-8:0)	(3S)-3-hydroxyoctanoyl-CoA = (3R)-3-hydroxyoctanoyl-CoA	fatty acid b-oxidation	cytoplasmic	5.1.2.3	r	E4	[ P-0734 ( META1_3452 and META1_3455 ) ]
R-0882	3-hydroxyacyl-CoA epimerase (n-12:0)	(3S)-3-hydroxydodecanoyl-CoA = (3R)-3-hydroxydodecanoyl-CoA	fatty acid b-oxidation	cytoplasmic	5.1.2.3	r	E4	[ P-0734 ( META1_3452 and META1_3455 ) ]
R-0883	3-hydroxyacyl-CoA epimerase (n-14:0)	(3S)-3-hydroxytetradecanoyl-CoA = (3R)-3-hydroxytetradecanoyl-CoA	fatty acid b-oxidation	cytoplasmic	5.1.2.3	r	E4	[ P-0734 ( META1_3452 and META1_3455 ) ]
R-0884	3-hydroxyacyl-CoA epimerase (n-16:0)	(3S)-3-hydroxyhexadecanoyl-CoA = (3R)-3-hydroxyhexadecanoyl-CoA	fatty acid b-oxidation	cytoplasmic	5.1.2.3	r	E4	[ P-0734 ( META1_3452 and META1_3455 ) ]
R-0885	3-hydroxyacyl-CoA epimerase (n-18:0)	(3S)-3-hydroxyoctadecanoyl-CoA = (3R)-3-hydroxyoctadecanoyl-CoA	fatty acid b-oxidation	cytoplasmic	5.1.2.3	r	E4	[ P-0734 ( META1_3452 and META1_3455 ) ]
R-0886	3-hydroxyacyl-CoA epimerase (n-12:1)	(3S)-3-hydroxy-cis-dodec-5-enoyl-CoA = (3R)-3-hydroxy-cis-dodec-5-enoyl-CoA	fatty acid b-oxidation	cytoplasmic	5.1.2.3	r	E4	[ P-0734 ( META1_3452 and META1_3455 ) ]
R-0887	3-hydroxyacyl-CoA epimerase (n-14:1)	(3S)-3-hydroxy-cis-tetradec-7-enoyl-CoA = (3R)-3-hydroxy-cis-tetradec-7-enoyl-CoA	fatty acid b-oxidation	cytoplasmic	5.1.2.3	r	E4	[ P-0734 ( META1_3452 and META1_3455 ) ]
R-0888	3-hydroxyacyl-CoA epimerase (n-16:1)	(3S)-3-hydroxy-cis-hexadec-9-enoyl-CoA = (3R)-3-hydroxy-cis-hexadec-9-enoyl-CoA	fatty acid b-oxidation	cytoplasmic	5.1.2.3	r	E4	[ P-0734 ( META1_3452 and META1_3455 ) ]
R-0889	3-hydroxyacyl-CoA epimerase (n-18:1)	(3S)-3-hydroxy-cis-octadec-11-enoyl-CoA = (3R)-3-hydroxy-cis-octadec-11-enoyl-CoA	fatty acid b-oxidation	cytoplasmic	5.1.2.3	r	E4	[ P-0734 ( META1_3452 and META1_3455 ) ]
R-0890	3-hydroxyacyl-CoA dehydrogenase (n-4:0)	(S)-3-hydroxybutanoyl-CoA + NAD+ = acetoacetyl-CoA + NADH + H+	fatty acid b-oxidation	cytoplasmic	1.1.1.35	r	E4	[ P-0734 ( META1_3452 and META1_3455 ) ]	Korotkova,2001 J Bacteriol.
R-0891	3-hydroxyacyl-CoA dehydrogenase (n-6:0)	(3S)-3-hydroxyhexanoyl-CoA + NAD+ = 3-oxohexanoyl-CoA + NADH + H+	fatty acid b-oxidation	cytoplasmic	1.1.1.35	r	E4	[ P-0734 ( META1_3452 and META1_3455 ) ]
R-0892	3-hydroxyacyl-CoA dehydrogenase (n-8:0)	(3S)-3-hydroxyoctanoyl-CoA + NAD+ = 3-oxooctanoyl-CoA + NADH + H+	fatty acid b-oxidation	cytoplasmic	1.1.1.35	r	E4	[ P-0734 ( META1_3452 and META1_3455 ) ]
R-0893	3-hydroxyacyl-CoA dehydrogenase (n-12:0)	(3S)-3-hydroxydodecanoyl-CoA + NAD+ = 3-oxododecanoyl-CoA + NADH + H+	fatty acid b-oxidation	cytoplasmic	1.1.1.35	r	E4	[ P-0734 ( META1_3452 and META1_3455 ) ]
R-0894	3-hydroxyacyl-CoA dehydrogenase (n-14:0)	(3S)-3-hydroxytetradecanoyl-CoA + NAD+ = 3-oxotetradecanoyl-CoA + NADH + H+	fatty acid b-oxidation	cytoplasmic	1.1.1.35	r	E4	[ P-0734 ( META1_3452 and META1_3455 ) ]
R-0895	3-hydroxyacyl-CoA dehydrogenase (n-16:0)	(3S)-3-hydroxyhexadecanoyl-CoA + NAD+ = 3-oxohexadecanoyl-CoA + NADH + H+	fatty acid b-oxidation	cytoplasmic	1.1.1.35	r	E4	[ P-0734 ( META1_3452 and META1_3455 ) ]
R-0896	3-hydroxyacyl-CoA dehydrogenase (n-18:0)	(3S)-3-hydroxyoctadecanoyl-CoA + NAD+ = 3-oxooctadecanoyl-CoA + NADH + H+	fatty acid b-oxidation	cytoplasmic	1.1.1.35	r	E4	[ P-0734 ( META1_3452 and META1_3455 ) ]
R-0897	3-hydroxyacyl-CoA dehydrogenase (n-12:1)	(3S)-3-hydroxy-cis-dodec-5-enoyl-CoA + NAD+ = 3-oxo-cis-dodec-5-enoyl-CoA + NADH + H+	fatty acid b-oxidation	cytoplasmic	1.1.1.35	r	E4	[ P-0734 ( META1_3452 and META1_3455 ) ]
R-0898	3-hydroxyacyl-CoA dehydrogenase (n-14:1)	(3S)-3-hydroxy-cis-tetradec-7-enoyl-CoA + NAD+ = 3-oxo-cis-tetradec-7-enoyl-CoA + NADH + H+	fatty acid b-oxidation	cytoplasmic	1.1.1.35	r	E4	[ P-0734 ( META1_3452 and META1_3455 ) ]
R-0899	3-hydroxyacyl-CoA dehydrogenase (n-16:1)	(3S)-3-hydroxy-cis-hexadec-9-enoyl-CoA + NAD+ = 3-oxo-cis-hexadec-9-enoyl-CoA + NADH + H+	fatty acid b-oxidation	cytoplasmic	1.1.1.35	r	E4	[ P-0734 ( META1_3452 and META1_3455 ) ]
R-0900	3-hydroxyacyl-CoA dehydrogenase (n-18:1)	(3S)-3-hydroxy-cis-octadec-11-enoyl-CoA + NAD+ = 3-oxo-cis-octadec-11-enoyl-CoA + NADH + H+	fatty acid b-oxidation	cytoplasmic	1.1.1.35	r	E4	[ P-0734 ( META1_3452 and META1_3455 ) ]
R-0901	enoyl-CoA isomerase (n-6:0)	trans-hex-2-enoyl-CoA = cis-hex-3-enoyl-CoA	fatty acid b-oxidation	cytoplasmic	5.3.3.8	r	E4	[ P-0734 ( META1_3452 and META1_3455 ) ]
R-0902	enoyl-CoA isomerase (n-8:0)	trans-oct-2-enoyl-CoA = cis-oct-3-enoyl-CoA	fatty acid b-oxidation	cytoplasmic	5.3.3.8	r	E4	[ P-0734 ( META1_3452 and META1_3455 ) ]
R-0903	enoyl-CoA isomerase (n-12:0)	trans-dodec-2-enoyl-CoA = cis-dodec-3-enoyl-CoA	fatty acid b-oxidation	cytoplasmic	5.3.3.8	r	E4	[ P-0734 ( META1_3452 and META1_3455 ) ]
R-0904	enoyl-CoA isomerase (n-14:0)	trans-tetradec-2-enoyl-CoA = cis-tetradec-3-enoyl-CoA	fatty acid b-oxidation	cytoplasmic	5.3.3.8	r	E4	[ P-0734 ( META1_3452 and META1_3455 ) ]
R-0905	enoyl-CoA isomerase (n-16:0)	trans-hexadec-2-enoyl-CoA = cis-hexadec-3-enoyl-CoA	fatty acid b-oxidation	cytoplasmic	5.3.3.8	r	E4	[ P-0734 ( META1_3452 and META1_3455 ) ]
R-0906	enoyl-CoA isomerase (n-18:0)	trans-octadec-2-enoyl-CoA = cis-octadec-3-enoyl-CoA	fatty acid b-oxidation	cytoplasmic	5.3.3.8	r	E4	[ P-0734 ( META1_3452 and META1_3455 ) ]
R-0907	enoyl-CoA isomerase (n-12:1)	trans-2-cis-5-dodecenoyl-CoA = cis-3-cis-5-dodecenoyl-CoA	fatty acid b-oxidation	cytoplasmic	5.3.3.8	r	E4	[ P-0734 ( META1_3452 and META1_3455 ) ]
R-0908	enoyl-CoA isomerase (n-14:1)	trans-2-cis-7-tetradecenoyl-CoA = cis-3-cis-7-tetradecenoyl-CoA	fatty acid b-oxidation	cytoplasmic	5.3.3.8	r	E4	[ P-0734 ( META1_3452 and META1_3455 ) ]
R-0909	enoyl-CoA isomerase (n-16:1)	trans-2-cis-9-hexadecenoyl-CoA = cis-3-cis-9-hexadecenoyl-CoA	fatty acid b-oxidation	cytoplasmic	5.3.3.8	r	E4	[ P-0734 ( META1_3452 and META1_3455 ) ]
R-0910	enoyl-CoA isomerase (n-18:1)	trans-2-cis-11-octadecenoyl-CoA = cis-3-cis-11-octadecenoyl-CoA	fatty acid b-oxidation	cytoplasmic	5.3.3.8	r	E4	[ P-0734 ( META1_3452 and META1_3455 ) ]
R-0911	enoyl-CoA isomerase (n-4:0)	crotonyl-CoA = vinylacetyl-CoA	fatty acid b-oxidation	cytoplasmic	5.3.3.8	r	E4	[ P-0734 ( META1_3452 and META1_3455 ) ]
R-0913	3-ketoacyl-CoA thiolase (n-6:0)	3-oxohexanoyl-CoA + CoA = acetyl-CoA + butyryl-CoA	fatty acid b-oxidation	cytoplasmic	2.3.1.16	r	E4	[ P-0734 ( META1_3452 and META1_3455 ) ]
R-0914	3-ketoacyl-CoA thiolase (n-8:0)	3-oxooctanoyl-CoA + CoA = acetyl-CoA + hexanoyl-CoA	fatty acid b-oxidation	cytoplasmic	2.3.1.16	r	E4	[ P-0734 ( META1_3452 and META1_3455 ) ]
R-0915	3-ketoacyl-CoA thiolase (n-10:0)	3-oxodecanoyl-CoA + CoA = acetyl-CoA + octanoyl-CoA	fatty acid b-oxidation	cytoplasmic	2.3.1.16	r	E4	[ P-0734 ( META1_3452 and META1_3455 ) ]
R-0916	3-ketoacyl-CoA thiolase (n-12:0)	3-oxododecanoyl-CoA + CoA = acetyl-CoA + decanoyl-CoA	fatty acid b-oxidation	cytoplasmic	2.3.1.16	r	E4	[ P-0734 ( META1_3452 and META1_3455 ) ]
R-0917	3-ketoacyl-CoA thiolase (n-14:0)	3-oxotetradecanoyl-CoA + CoA = acetyl-CoA + dodecanoyl-CoA	fatty acid b-oxidation	cytoplasmic	2.3.1.16	r	E4	[ P-0734 ( META1_3452 and META1_3455 ) ]
R-0918	3-ketoacyl-CoA thiolase (n-16:0)	3-oxohexadecanoyl-CoA + CoA = acetyl-CoA + tetradecanoyl-CoA	fatty acid b-oxidation	cytoplasmic	2.3.1.16	r	E4	[ P-0734 ( META1_3452 and META1_3455 ) ]
R-0919	3-ketoacyl-CoA thiolase (n-18:0)	3-oxooctadecanoyl-CoA + CoA = acetyl-CoA + hexadecanoyl-CoA	fatty acid b-oxidation	cytoplasmic	2.3.1.16	r	E4	[ P-0734 ( META1_3452 and META1_3455 ) ]
R-0920	3-ketoacyl-CoA thiolase (n-12:1)	3-oxo-cis-dodec-5-enoyl-CoA + CoA = acetyl-CoA + cis-dec-3-enoyl-CoA	fatty acid b-oxidation	cytoplasmic	2.3.1.16	r	E4	[ P-0734 ( META1_3452 and META1_3455 ) ]
R-0921	3-ketoacyl-CoA thiolase (n-14:1)	3-oxo-cis-tetradec-7-enoyl-CoA + CoA = acetyl-CoA + cis-dodec-5-enoyl-CoA	fatty acid b-oxidation	cytoplasmic	2.3.1.16	r	E4	[ P-0734 ( META1_3452 and META1_3455 ) ]
R-0922	3-ketoacyl-CoA thiolase (n-16:1)	3-oxo-cis-hexadec-9-enoyl-CoA + CoA = acetyl-CoA + cis-tetradec-7-enoyl-CoA	fatty acid b-oxidation	cytoplasmic	2.3.1.16	r	E4	[ P-0734 ( META1_3452 and META1_3455 ) ]
R-0923	3-ketoacyl-CoA thiolase (n-18:1)	3-oxo-cis-octadec-11-enoyl-CoA + CoA = acetyl-CoA + hexadec-9-enoyl-CoA	fatty acid b-oxidation	cytoplasmic	2.3.1.16	r	E4	[ P-0734 ( META1_3452 and META1_3455 ) ]
R-0924	enoyl-CoA isomerase (n-10:0)	trans-dec-2-enoyl-CoA = cis-dec-2-enoyl-CoA	fatty acid b-oxidation	cytoplasmic	5.3.3.8	r	E4	[ P-0734 ( META1_3452 and META1_3455 ) ]
R-0925	3-hydroxyacyl-CoA dehydrogenase (n-10:0)	(3S)-3-hydroxydecanoyl-CoA + NAD+ = 3-oxodecanoyl-CoA + NADH + H+	fatty acid b-oxidation	cytoplasmic	1.1.1.35	r	E4	[ P-0734 ( META1_3452 and META1_3455 ) ]
R-0926	3-hydroxyacyl-CoA epimerase (n-10:0)	(3S)-3-hydroxydecanoyl-CoA = (3R)-3-hydroxydecanoyl-CoA	fatty acid b-oxidation	cytoplasmic	5.1.2.3	r	E4	[ P-0734 ( META1_3452 and META1_3455 ) ]
R-0927	enoyl-CoA hydratase (n-10:0)	trans-dec-2-enoyl-CoA + H2O = (3S)-3-hydroxydecanoyl-CoA	fatty acid b-oxidation	cytoplasmic	4.2.1.17	r	E4	[ P-0683 ( META1_4879 ) ] or [ P-0734 ( META1_3452 and META1_3455 ) ]
R-0928	2-octaprenyl-3-methyl-6-methoxy-1,4-benzoquinone hydroxylase	2-octaprenyl-3-methyl-6-methoxy-1,4-benzoquinol + O2 + H+ = 3-demethylubiquinol-8 + H2O	ubiquinone-8 biosynthesis	cytoplasmic	-.-.-.-	nr	E6	-
R-0929	L-sorbosone to L-sorbosone-2,6-lactone (spontaneously)	L-sorbosone = L-sorbosone-2,6-lactone	sugar metabolism	cytoplasmic	-.-.-.-	nr	E2	-
R-0930	pantothenate synthetase	b-alanine + L-pantoate + ATP = (R)-pantothenate + diphosphate + AMP	pantothenate biosynthesis	cytoplasmic	6.3.2.1	nr	E4	[ P-0738 ( META1_2235 ) ]
R-0933	phosphatidylglycerophosphatase (n-16:0)	phosphatidylglycerolphosphate(dihexadecanoyl) + H2O = phosphate + phosphatidylglycerol(dihexadecanoyl)	glycerophospholipid metabolism	cytoplasmic	3.1.3.27	r	E6	-
R-0934	phosphatidylglycerophosphatase (n-16:1)	phosphatidylglycerolphosphate(dihexadec-9-enoyl) + H2O = phosphate + phosphatidylglycerol(dihexadec-9-enoyl)	glycerophospholipid metabolism	cytoplasmic	3.1.3.27	r	E6	-
R-0935	phosphatidylglycerophosphatase (n-18:0)	phosphatidylglycerolphosphate(dioctadecanoyl) + H2O = phosphate + phosphatidylglycerol(dioctadecanoyl)	glycerophospholipid metabolism	cytoplasmic	3.1.3.27	r	E6	-
R-0936	phosphatidylglycerophosphatase (n-18:1)	phosphatidylglycerolphosphate(dioctadec-9-enoyl) + H2O = phosphate + phosphatidylglycerol(dioctadec-9-enoyl)	glycerophospholipid metabolism	cytoplasmic	3.1.3.27	r	E6	-
R-0937	protoporphyrinogen IX oxidase	protoporphyrinogen-IX + 3 O2 = protoporphyrin-IX + 3 H2O2	bacteriochlorophyll a biosynthesis	cytoplasmic	1.3.3.4	nr	E6	-
R-0938	1-amino-propan-2-one-3-phosphate synthesis	(2S)-2-amino-3-oxo-4-phosphonooxybutanoate = 1-amino-propan-2-one-3-phosphate + CO2	pyridoxal-5'-phosphate biosynthesis	cytoplasmic	-.-.-.-	nr	E2	-
R-0939	riboflavin kinase	riboflavin + ATP = ADP + FMN	flavin biosynthesis	cytoplasmic	2.7.1.26	nr	E4	[ P-0739 ( META1_0335 ) ]
R-0940	FMN adenylyltransferase	ATP + FMN = diphosphate + FAD	flavin biosynthesis	cytoplasmic	2.7.7.2	nr	E4	[ P-0739 ( META1_0335 ) ]
R-0941	UDP-2,3-diacylglucosamine hydrolase	UDP-2,3-bis(3-hydroxymyristoyl)glucosamine + H2O = 2,3-bis(3-hydroxymyristoyl)-b-D-glucosaminyl-1-phosphate + UMP	peptidoglycan biosynthesis	cytoplasmic	-.-.-.-	nr	E6	-
R-0942	cob(I)yrinic acid a,c-diamide adenosyltransferase	cob(I)yrinate-a,c-diamide + ATP = adenosyl-cobyrinate-a,c-diamide + triphosphate + H+	adenosylcobalamin biosynthesis pathway	cytoplasmic	2.5.1.17	nr	E4	[ P-0519 ( META1_1337 ) ]
R-0943	cob(II)yrinate a,c-diamide reductase	cob(II)yrinate-a,c-diamide + FMNH2 = cob(I)yrinate-a,c-diamide + FMN	adenosylcobalamin biosynthesis pathway	cytoplasmic	1.16.8.1	nr	E4	[ P-0740 ( META1_1981 ) ]
R-0944	a-ribazole-5'-phosphate phosphatase	a-ribazole-5'-P + H2O = a-ribazole + phosphate	adenosylcobalamin biosynthesis pathway	cytoplasmic	3.1.3.73	nr	E6	-
R-0945	adenosylcobalamine-5'-phosphate phosphatase	adenosylcobalamin-5'-phosphate + H2O = coenzyme-B12 + phosphate	adenosylcobalamin biosynthesis pathway	cytoplasmic	-.-.-.-	nr	E6	-
R-0946	L-threonine kinase	L-threonine + ATP = L-threonine-O-3-phosphate + ADP	adenosylcobalamin biosynthesis pathway	cytoplasmic	-.-.-.-	nr	E6	-
R-0947	flavin destructase	FMNH2 + O2 = 2 dimethylbenzimidazole + D-erythrose-4-phosphate + H2O	adenosylcobalamin biosynthesis pathway	cytoplasmic	-.-.-.-	nr	E6	-
R-0965	N-succinyldiaminopimelate-aminotransferase	L-glutamate + N-succinyl-2-amino-6-ketopimelate = 2-oxoglutarate + N-succinyl-L,L-2,6-diaminopimelate	lysine biosynthesis	cytoplasmic	2.6.1.17	r	E6	-
R-0966	L-asparaginase (periplasm)	L-asparagine[p] + H2O[p] = L-aspartate[p] + NH3[p]	aspartate/asparagine degradation	periplasmic	3.5.1.1	nr	E4	[ P-0376 ( META1_4726 ) ]
R-0967	superoxide dismutase (periplasm)	2 superoxide[p] + 2 H+[p] = H2O2[p] + O2[p]	superoxide radicals degradation	periplasmic	1.15.1.1	r	E4	[ P-0681 ( META1_4707 ) ]
R-0968	galactose oxidase (extracellular)	D-galactose[e] + O2[e] = D-galacto-hexodialdose[e] + H2O2[e]	sugar oxidation	extracellular	1.1.3.9	r	E4	[ P-0146 ( META1_0037 ) ] or [ P-0147 ( META1_0991 ) ]
R-0969	phytoene dehydrogenase 1 (extracellular)	phytoene[e] + reduced-electron-acceptor[e] + O2[e] = phytofluene[e] + oxidized-electron-acceptor[e] + 2 H2O[e]	carotenoids biosynthesis	extracellular	1.14.99.-	nr	E4	[ P-0452 ( META1_3665 ) ]
R-0970	phytoene dehydrogenase 2 (extracellular)	phytofluene[e] + reduced-electron-acceptor[e] + O2[e] = zeta-carotene[e] + oxidized-electron-acceptor[e] + 2 H2O[e]	carotenoids biosynthesis	extracellular	1.14.99.-	nr	E4	[ P-0452 ( META1_3665 ) ]
R-0971	zeta-carotene desaturase 1 (extracullular)	zeta-carotene[e] + reduced-electron-acceptor[e] + O2[e] = neurosporene[e] + oxidized-electron-acceptor[e] + 2 H2O[e]	carotenoids biosynthesis	extracellular	1.14.99.30	nr	E4	[ P-0452 ( META1_3665 ) ]
R-0972	zeta-carotene desaturase 2 (extracellular)	neurosporene[e] + reduced-electron-acceptor[e] + O2[e] = trans-lycopene[e] + oxidized-electron-acceptor[e] + 2 H2O[e]	carotenoids biosynthesis	extracellular	1.14.99.30	nr	E4	[ P-0452 ( META1_3665 ) ]
R-0973	deoxynucleoside triphosphate pyrophosphohydrolase (dATP)	dATP + H2O = dAMP + diphosphate	salvage pathways of purine and pyrimidine nucleotides	cytoplasmic	3.6.1.-	nr	E4	[ P-0475 ( META1_0202 ) ]
R-0974	deoxynucleoside triphosphate pyrophosphohydrolase (dTTP)	dTTP + H2O = dTMP + diphosphate	salvage pathways of purine and pyrimidine nucleotides	cytoplasmic	3.6.1.-	nr	E4	[ P-0475 ( META1_0202 ) ]
R-0975	deoxynucleoside triphosphate pyrophosphohydrolase (dGTP)	dGTP + H2O = dGMP + diphosphate	salvage pathways of purine and pyrimidine nucleotides	cytoplasmic	3.6.1.-	nr	E4	[ P-0475 ( META1_0202 ) ]
R-0976	deoxynucleoside triphosphate pyrophosphohydrolase (dCTP)	dCTP + H2O = dCMP + diphosphate	salvage pathways of purine and pyrimidine nucleotides	cytoplasmic	3.6.1.-	nr	E4	[ P-0475 ( META1_0202 ) ]
R-0977	NADH-azoreductase	methyl-red + 2 NADH + 2 H+ = anthranilate + N,N'-dimethyl-p-phenylenediamine + 2 NAD+	unassigned	cytoplasmic	1.7.1.6	r	E4	[ P-0537 ( META1_2017 ) ]
R-0978	acetyldehyde dehydrogenase	acetaldehyde + NADP+ + H2O = acetate + NADPH + H+	oxidative ethanol degradation	cytoplasmic	1.2.1.-	nr	E4	[ P-0114 ( META1_3652 ) ]
R-0979	beta-glucosidase	short-glucan(y) + y H2O = y b-D-glucose	starch and sucrose metabolism	cytoplasmic	3.2.1.-	nr	E4	[ P-0183 ( META1_1169 ) ]
R-0980	2-acetolactate decarboxylation	2-acetolactate = CO2 + 2 H+ + diacetyl	diacetyl, acetoin, 2,3-butanediol biosynthesis	cytoplasmic	-.-.-.-	nr	E2	-
R-0981	5-methylthioribose-1-phosphate isomerase	(S)-methyl-5-thio-alpha-D-ribose-1-phosphate = (S)-methyl-5-thio-D-ribulose-1-phosphate	methionine salvage pathway	cytoplasmic	5.3.1.23	nr	E4	[ P-0754 ( META1_0488 ) ]
R-0982	S-adenosylmethionine decarboxylase	(S)-adenosyl-L-methionine = CO2 + (S)-adenosylmethioninamine	polyamine biosynthesis	cytoplasmic	4.1.1.50	nr	E6	-
R-0983	adenylylsulfate kinase	adenosine-5'-phosphosulfate + ATP = phosphoadenosine-5'-phosphosulfate + ADP	sulfate reduction I (assimilatory)	cytoplasmic	2.7.1.25	r	E6	-
R-0984	nitrate reductase assimilatory	NO3- + NADPH + H+ = NO2- + NADP+ + H2O	nitrate reduction	cytoplasmic	1.7.1.3	nr	E6	-
R-0985	adenosine-3'(2'),5'-bisphosphate nucleotidase	adenosine-3',5'-bisphosphate + H2O = phosphate + AMP	sulfate reduction I (assimilatory)	cytoplasmic	3.1.3.7	nr	E4	[ P-0766 ( META1_1419 ) ]
R-0988	5-keto-D-gluconate 5-reductase (inferred from physiology)	NADPH + 5-dehydro-D-gluconate + H+ = NADP+ + D-gluconate	ketogluconate metabolism	cytoplasmic	1.1.1.69	r	E6	-
R-0989	malyl-CoA thioesterase	(S)-malyl-CoA + H2O = (S)-malate + CoA	acetate metabolism	cytoplasmic	-.-.-.-	nr	E1	[ P-0769 ( META1_2137 ) ]	Erb et al.,2010 J.Bacteriol.; Smejkalova et al., 2010 PLoSOne
R-0990	triphosphate phosphohydrolase (inferred from gap)	triphosphate + H2O = diphosphate + phosphate	phosphorous metabolism	cytoplasmic	3.6.1.25	nr	E6	-
R-0991	NADPH oxidoreductase (OYE)	NADPH + H+ + O2 = NADP+ + H2O2	NADPH oxidation	cytoplasmic	1.6.99.1	nr	E4	[ P-0772 ( META1_2244 ) ]
R-0992	glutathione peroxidase (periplasmic)	H2O2[p] + 2 glutathione = glutathione-disulfide + 2 H2O[p]	superoxide radicals degradation	periplasmic	1.11.1.9	nr	E4	[ P-0773 ( META1_0207 ) ] or [ P-0774 ( META1_3265 ) ]
R-0993	5'-deoxyadenosine phosphorylase	5'-deoxyadenosine + phosphate = adenine + 5'-deoxyribose-1-phosphate	unassigned	cytoplasmic	-.-.-.-	r	E4	[ P-0214 ( META1_2512 ) ]
R-0994	aminodeoxychorismate lyase	4-amino-4-deoxychorismate = p-aminobenzoate + pyruvate	folate biosynthesis	cytoplasmic	4.1.3.38	r	E6	-
R-0995	sulfur donor activation	unsulfurated-sulfur-acceptor + H2S = sulfurated-sulfur-donor	sulfur metabolism	cytoplasmic	.-.-.-.-	nr	E6	-
R-0996	aspartate 1-decarboxylase	L-aspartate = b-alanine + CO2	coenzyme A biosynthesis	cytoplasmic	4.1.1.11	nr	E6	-
R-0997	molybdopterin-synthase activations	sulfurated-sulfur-donor + molybdopterin-synthase = sulfurated-molybdopterin-synthase + unsulfurated-sulfur-acceptor	molybdenum cofactor biosynthesis	cytoplasmic	.-.-.-.-	nr	E6	-
R-0998	erythronate-4-phosphate dehydrogenase	erythronate-4-phosphate + NAD+ = 2-oxo-3-hydroxy-4-phosphobutanoate + NADH + H+	pyridoxal-5'-phosphate biosynthesis	cytoplasmic	1.1.1.290	r	E6	-
R-0999	erythrose 4-phosphate dehydrogenase	D-erythrose-4-phosphate + NAD+ + H2O = erythronate-4-phosphate + NADH + H+	pyridoxal-5'-phosphate biosynthesis	cytoplasmic	1.2.1.72	r	E6	-
R-1000	glycine oxidase 5	glycine + O2 = iminoglycine + H2O2	thiamine biosynthesis	cytoplasmic	1.4.3.19	nr	E4	[ P-0486 ( META1_0430 ) ]
R-1001	thiamin biosynthesis 1	thiS + ATP = adenylated-thiS + diphosphate	thiamine biosynthesis	cytoplasmic	2.7.7.-	nr	E4	[ P-0776 ( META1_0429 ) ]
R-1002	thiamin biosynthesis 2	thiI + L-cysteine = thiI-persulfide + L-alanine	thiamine biosynthesis	cytoplasmic	-.-.-.-	r	E4	[ P-0775 ( META1_4360 ) ]
R-1003	thiamin biosynthesis 3	adenylated-thiS + thiI-persulfide = thiS-thiI-acyl-disulfide + AMP	thiamine biosynthesis	cytoplasmic	-.-.-.-	nr	E6	-
R-1004	thiamin biosynthesis 4	thiS-thiI-acyl-disulfide + thiF = thiS-thiF-acyl-disulfide + thiI	thiamine biosynthesis	cytoplasmic	-.-.-.-	nr	E6	-
R-1005	debranched limit dextrin phosphorylase	debranched-limit-dextrin + n phosphate = n D-glucose-1-phosphate	starch and sucrose metabolism	cytoplasmic		r	E4	[ P-0164 ( META1_2008 ) ]
R-1006	NAD kinase	NAD+ + ATP = NADP+ + ADP	NAD biosynthesis	cytoplasmic	2.7.1.23	nr	E4	[ P-0799 ( META1_0369 ) ]
R-1007	photosystem I	2 oxidized-ferredoxin + 2 reduced-cytochrome-c + photon = 2 reduced-ferredoxin + 2 oxidized-cytochrome-c	photosynthesis light reactions	inner membrane	.-.-.-.-	nr	E4	[ P-0800 ( META1_2931 and META1_2932 and META1_2933 and META1_2934 and META1_2935 and META1_5267 and META1_5268 ) ]
R-1008	sulfur oxidation enzyme system	thiosulfate[p] + 5 H2O[p] + oxidized-cytochrome-c = 2 SO42-[p] + 10 H+[p] + 8 reduced-cytochrome-c	sulfur metabolism	periplasmic	.-.-.-.-	r	E4	[ P-0801 ( META1_2558 and META1_2561 and META1_2562 and META1_2563 and META1_2564 and META1_2565 and META1_2566 and META1_2567 and META1_2568 ) ]
R-1009	formaldehyde dehydrogenase	formaldehyde[p] + 2 oxidized-cytochrome-c = formate[p] + 2 H+[p] + 2 reduced-cytochrome-c	formaldehyde oxidation to formate	periplasmic	.-.-.-.-	nr	E1	[ P-0802 ( META1_1740 ) ]	Schmidt et al. (2010) Microbiology
R-1010	aldose sugar dehydrogenase (D-arabinose)	D-arabinose[p] + 2 oxidized-cytochrome-c = D-arabinono-1,4-lactone[p] + 2 H+[p] + 2 reduced-cytochrome-c	sugar oxidation	periplasmic	1.1.5.-	nr	E4	[ P-0150 ( META1_4884 ) ]
R-1011	aldose sugar dehydrogenase (L-arabinose)	L-arabinose[p] + 2 oxidized-cytochrome-c = L-arabinono-1,4-lactone[p] + 2 H+[p] + 2 reduced-cytochrome-c	sugar oxidation	periplasmic	1.1.5.-	nr	E4	[ P-0150 ( META1_4884 ) ]
R-1012	D-arabinolactonase	D-arabinono-1,4-lactone[p] + H2O[p] = D-arabinonate[p]	sugar oxidation	periplasmic	3.1.1.-	nr	E2	-
R-1013	L-arabinolactonase	L-arabinono-1,4-lactone[p] + H2O[p] = L-arabinonate[p]	sugar oxidation	periplasmic	3.1.1.-	nr	E2	-
R-1014	aldose sugar dehydrogenase (L-lyxose)	L-lyxose[p] + 2 oxidized-cytochrome-c = L-lyxono-1,4-lactone[p] + 2 H+[p] + 2 reduced-cytochrome-c	sugar oxidation	periplasmic	1.1.5.-	nr	E4	[ P-0150 ( META1_4884 ) ]
R-1015	L-lyxolactonase	L-lyxono-1,4-lactone[p] + H2O[p] = L-lyxonate[p]	sugar oxidation	periplasmic	3.1.1.-	nr	E2	-
R-1016	aldose sugar dehydrogenase (D-xylose)	D-xylose[p] + 2 oxidized-cytochrome-c = D-xylono-1,4-lactone[p] + 2 H+[p] + 2 reduced-cytochrome-c	sugar oxidation	periplasmic	1.1.5.-	nr	E4	[ P-0150 ( META1_4884 ) ]
R-1017	D-xylolactonase	D-xylono-1,4-lactone[p] + H2O[p] = D-xylonate[p]	sugar oxidation	periplasmic	3.1.1.-	nr	E2	-
R-1018	aldose sugar dehydrogenase (D-ribose)	D-ribose[p] + 2 oxidized-cytochrome-c = D-ribono-1,4-lactone[p] + 2 H+[p] + 2 reduced-cytochrome-c	sugar oxidation	periplasmic	1.1.5.-	nr	E4	[ P-0150 ( META1_4884 ) ]
R-1019	D-ribolactonase	D-ribono-1,4-lactone[p] + H2O[p] = D-ribonate[p]	sugar oxidation	periplasmic	3.1.1.-	nr	E2	-
R-1020	aldose sugar dehydrogenase (2-deoxy-D-ribose)	2-deoxy-D-ribose[p] + 2 oxidized-cytochrome-c = 2-deoxy-D-ribono-1,4-lactone[p] + 2 H+[p] + 2 reduced-cytochrome-c	sugar oxidation	periplasmic	1.1.5.-	nr	E4	[ P-0150 ( META1_4884 ) ]
R-1021	2-deoxy-D-ribolactonase	2-deoxy-D-ribono-1,4-lactone[p] + H2O[p] = 2-deoxy-D-ribonate[p]	sugar oxidation	periplasmic	3.1.1.-	nr	E2	-
R-1022	aldose sugar dehydrogenase (3-O-b-D-galactopyranosyl-D-arabinose)	3-O-b-D-galactopyranosyl-D-arabinose[p] + 2 oxidized-cytochrome-c = 3-O-b-D-galactopyranosyl-D-arabinono-1,4-lactone[p] + 2 H+[p] + 2 reduced-cytochrome-c	sugar oxidation	periplasmic	1.1.5.-	nr	E4	[ P-0150 ( META1_4884 ) ]
R-1023	3-O-b-D-galactopyranosyl-D-arabinolactonase	3-O-b-D-galactopyranosyl-D-arabinono-1,4-lactone[p] + H2O[p] = 3-O-b-D-galactopyranosyl-D-arabinonate[p]	sugar oxidation	periplasmic	3.1.1.-	nr	E2	-
R-1024	ethylamine dehydrogenase	ethylamine[p] + oxidized-amicyanin + H2O[p] = acetaldehyde[p] + NH3[p] + reduce-amicyanin	ethylamine oxidation to acetaldehyde	periplasmic	1.4.99.3	nr	E1	[ P-0575 ( META1_2769 and META1_2770 and META1_2771 and META1_2772 and META1_2773 and META1_2774 and META1_2776 and META1_2777 ) ]
R-1025	amicyanin oxidation	2 oxidized-cytochrome-c + reduced-amicyanin = 2 reduced-cytochrome-c + oxidized-amicyanine	methylamine oxidation to formaldehyde	periplasmic		nr	E1	[ P-0575 ( META1_2769 and META1_2770 and META1_2771 and META1_2772 and META1_2773 and META1_2774 and META1_2776 and META1_2777 ) ]
R-1026	photosystem I cyclic	2 reduced-ferredoxin + 2 H+ + UQ = 2 oxidized-ferredoxin + UQH2	photosynthesis light reactions	periplasmic	noEC	nr	E6	-
R-1027	2-amino-2-deoxyisochorismate synthase	chorismate + L-glutamine = 2-amino-2-deoxy-isochorismate + L-glutamate	phenazine biosynthesis	cytoplasmic	2.6.1.86	nr	E5	-
R-1028	2-amino-2-deoxyisochorismate hydrolase	2-amino-2-deoxy-isochorismate + H2O = trans-2,3-dihydro-3-hydroxyanthranilate	phenazine biosynthesis	cytoplasmic	noEC	nr	E5	-
R-1029	carbamate degradation (spontaneous)	carbamate + H+ = NH3 + CO2	cyanate degradation	cytoplasmic	4.2.1.104	nr	E2	-
R-1030	D-lactate dehydrogenase (cytochrome)	D-lactate + 2 oxidized-cytochrome-c = pyruvate + 2 H+ + 2 reduced-cytochrome-c	lactate metabolism	cytoplasmic	1.1.2.4	nr	E4	[ P-0805 ( META1_3705 ) ] or [ P-0806 ( META1_4596 ) ]
R-1031	S-lactate dehydrogenase	(S)-lactate + NAD+ = pyruvate + NADH + H+	lactate metabolism	cytoplasmic	-.-.-.-	r	E5	-
R-1032	1,2-propanediol dehydrogenase	1,2-propanediol[p] + 4 oxidized-cytochrome-c = (S)-lactate[p] + 4 H+[p] + 4 reduced-cytochrome-c	1,2-propanediol metabolism	periplasmic	-.-.-.-	nr	E1	[ P-0080 ( META1_4535 and META1_4538 ) ]	Bolbot, Anthony, 1980, J Gen. Microbiology
R-1033	adenosine phosphorylase	phosphate + adenosine = deoxyribose-1-phosphate + adenine	salvage pathways of purine and pyrimidine nucleotides	cytoplasmic	2.4.2.1	r	E6	-
R-5001	methanol transport via diffusion (extracellular to periplasm)	methanol[e] = methanol[p]	transport : one carbon compound	outer membrane		r	E5	-
R-5002	formaldehyde transport via diffusion (periplasm to cytoplasm)	formaldehyde[p] = formaldehyde	transport : one carbon compound	inner membrane		r	E5	-
R-5003	CO2 transport via diffusion (extracellular to periplasm)	CO2[e] = CO2[p]	transport : one carbon compound	outer membrane		r	E5	-
R-5004	CO2 transport via diffusion (periplasm to cytoplasm)	CO2[p] = CO2	transport : one carbon compound	inner membrane		r	E5	-
R-5005	O2 transport via diffusion (extracellular to periplasm)	O2[e] = O2[p]	transport : gaz	outer membrane		r	E5	-
R-5006	O2 transport via diffusion (periplasm to cytoplasm)	O2[p] = O2	transport : gaz	inner membrane		r	E5	-
R-5007	formaldehyde transport via diffusion (extracellular to periplasm)	formaldehyde[e] = formaldehyde[p]	transport : one carbon compound	outer membrane		r	E5	-
R-5008	phosphate transport via diffusion (extracellular to periplasm)	phosphate[e] = phosphate[p]	transport : ion	outer membrane		r	E5	-
R-5009	phosphate ABC transporter	phosphate[p] + ATP + H2O = 2 phosphate + ADP	transport : ion	inner membrane		nr	E4	[ P-0758 ( META1_5164 and META1_5165 and META1_5166 and META1_5167 ) ]
R-5010	NH3 transport via diffusion (extracellular to periplasm)	NH3[e] = NH3[p]	transport : ion	outer membrane		r	E5	-
R-5011	NH3 transport (periplasm to cytoplasm)	NH3[p] + H+[p] = NH3 + H+	transport : ion	inner membrane		r	E4	[ P-0741 ( META1_2088 ) ]
R-5012	succinate transport via diffusion (extracellular to periplasm)	succinate[e] = succinate[p]	transport : organic acid	outer membrane		r	E5	-
R-5013	succinate symport (periplasm to cytoplasm)	succinate[p] = succinate	transport : organic acid	inner membrane		nr	E4	[ P-0742 ( META1_3271 ) ] or [ P-0743 ( META1_4339 ) ]
R-5014	fumarate transport via diffusion (extracellular to periplasm)	fumarate[e] = fumarate[p]	transport : organic acid	outer membrane		r	E5	-
R-5015	fumarate symport (periplasm to cytoplasm)	fumarate[p] = fumarate	transport : organic acid	inner membrane		nr	E4	[ P-0742 ( META1_3271 ) ] or [ P-0743 ( META1_4339 ) ]
R-5016	citrate transport via diffusion (extracellular to periplasm)	citrate[e] = citrate[p]	transport : organic acid	outer membrane		r	E5	-
R-5017	citrate symport (periplasm to cytoplasm)	citrate[p] = citrate	transport : organic acid	inner membrane		nr	E4	[ P-0742 ( META1_3271 ) ] or [ P-0743 ( META1_4339 ) ]
R-5018	glycolate transport via diffusion (extracellular to periplasm)	glycolate[e] = glycolate[p]	transport : organic acid	outer membrane		r	E5	-
R-5019	glycolate symport (periplasm to cytoplasm)	glycolate[p] = glycolate	transport : organic acid	inner membrane		nr	E4	[ P-0744 ( META1_4616 ) ]
R-5020	formate transport via diffusion (extracellular to periplasm)	formate[e] = formate[p]	transport : one carbon compound	outer membrane		r	E5	-
R-5021	formate symport (periplasm to cytoplasm)	formate[p] = formate	transport : one carbon compound	inner membrane		nr	E4	[ P-0745 ( META1_0892 ) ]
R-5022	oxalate transport via diffusion (extracellular to periplasm)	oxalate[e] = oxalate[p]	transport : organic acid	outer membrane		r	E5	-
R-5023	oxalate/formate antiporter (periplasm to cytoplasm)	oxalate[p] + formate = oxalate + formate[p]	transport : organic acid	inner membrane		nr	E4	[ P-0746 ( META1_1925 ) ] or [ P-0747 ( META1_2127 ) ] or [ P-0748 ( META1_0798 ) ] or [ P-0749 ( META1_0992 ) ] or [ P-0750 ( META1_0993 ) ]
R-5024	acetate transport via diffusion (extracellular to periplasm)	acetate[e] = acetate[p]	transport : organic acid	outer membrane		r	E5	-
R-5025	sodium/acetate symporter (periplasm to cytoplasm)	acetate[p] = acetate	transport : organic acid	inner membrane		nr	E4	[ P-0751 ( META1_2533 ) ] or [ P-0752 ( META1_0927 ) ]
R-5026	D-gluconate transport via diffusion (extracellular to periplasm)	D-gluconate[e] = D-gluconate[p]	transport : sugar	outer membrane		r	E5	-
R-5027	H+/gluconate symporter	D-gluconate[p] = D-gluconate	transport : sugar	inner membrane		nr	E4	[ P-0755 ( META1_4338 ) ]
R-5028	putrescine transport via diffusion (extracellular to periplasm)	putrescine[e] = putrescine[p]	transport : polyamine	outer membrane		r	E5	-
R-5029	putrescine ABC transporter	putrescine[p] + ATP + H2O = putrescine + ADP + phosphate	transport : polyamine	inner membrane		nr	E4	[ P-0756 ( META1_4408 and META1_4583 and META1_4584 and META1_4585 ) ]
R-5030	a-ketoglutarate transport via diffusion (extracellular to periplasm)	2-oxoglutarate[e] = 2-oxoglutarate[p]	transport : organic acid	outer membrane		r	E5	-
R-5031	a-ketoglutarate MFS transporter	2-oxoglutarate[p] = 2-oxoglutarate	transport : organic acid	inner membrane		nr	E4	[ P-0757 ( META1_5134 ) ]
R-5032	PiT phosphate transporter	phosphate[p] + H+[p] = phosphate + H+	transport : ion	inner membrane		nr	E4	[ P-0759 ( META1_5245 ) ]
R-5033	sulfate transport via diffusion (extracellular to periplasm)	SO42-[e] = SO42-[p]	transport : ion	outer membrane		r	E5	-
R-5034	sodium/sulphate symporter	SO42-[p] + Na+[p] = SO42- + Na+	transport : ion	inner membrane		nr	E4	[ P-0760 ( META1_3858 ) ]
R-5035	sodium transport via diffusion (extracellular to periplasm)	Na+[e] = Na+[p]	transport : ion	outer membrane		r	E5	-
R-5036	thiosulfate transport via diffusion (extracellular to periplasm)	thiosulfate[e] = thiosulfate[p]	transport : ion	outer membrane		r	E5	-
R-5037	sulfate ABC transporter	SO42-[p] + ATP + H2O = SO42- + phosphate + ADP	transport : ion	inner membrane		nr	E4	[ P-0761 ( META1_0390 and META1_0403 and META1_0404 and META1_0405 and META1_0406 ) ]
R-5038	thiosulfate ABC transporter	thiosulfate[p] + ATP + H2O = thiosulfate + phosphate + ADP	transport : ion	inner membrane		nr	E4	[ P-0761 ( META1_0390 and META1_0403 and META1_0404 and META1_0405 and META1_0406 ) ]
R-5039	sodium-proton antiporter	Na+ + 2 H+[p] = Na+[p] + 2 H+	transport : ion	inner membrane	-.-.-.-	nr	E4	[ P-0762 ( META2_1135 ) ]
R-5040	nitrate ABC transporter	NO3-[p] + ATP + H2O = NO3- + phosphate + ADP	transport : ion	inner membrane		nr	E4	[ P-0777 ( META1_4944 and META1_4943 and META1_4942 ) ] Or [ P-0778 ( META1_0918 and META1_0919 and META1_0920 ) ]
R-5041	nitrate transport via diffusion (extracellular to periplasm)	NO3-[e] = NO3-[p]	transport : ion	outer membrane		r	E5	-
R-5042	glutamate transport via diffusion (extracellular to periplasm)	L-glutamate[e] = L-glutamate[p]	transport : amino acid	outer membrane		r	E5	-
R-5043	aspartate transport via diffusion (extracellular to periplasm)	L-aspartate[e] = L-aspartate[p]	transport : amino acid	outer membrane		r	E5	-
R-5044	aspartate ABC transporter	L-aspartate[p] + ATP + H2O = L-aspartate + phosphate + ADP	transport : amino acid	inner membrane		nr	E4	[ P-0763 ( META1_4346 and META1_4347 and META1_4348 and META1_4349 ) ]
R-5045	glutamate ABC transporter	L-glutamate[p] + ATP + H2O = L-glutamate + phosphate + ADP	transport : amino acid	inner membrane		nr	E4	[ P-0763 ( META1_4346 and META1_4347 and META1_4348 and META1_4349 ) ]
R-5046	H2O transport via diffusion (extracellular to periplasm)	H2O[e] = H2O[p]	transport : water	outer membrane		r	E5	-
R-5047	H2O transport via aquaporin	H2O[p] = H2O	transport : water	inner membrane		r	E4	[ P-0764 ( META1_3809 ) ]
R-5048	ethanolamine transport via diffusion (extracellular to periplasm)	ethanolamine[e] = ethanolamine[p]	transport : ethanolamine	outer membrane		r	E5	-
R-5049	ethanolamine transporter (permease)	ethanolamine[p] = ethanolamine	transport : ethanolamine	inner membrane		r	E4	[ P-0765 ( META1_0545 ) ]
R-5050	malate transport via diffusion (extracellular to periplasm)	(S)-malate[e] = (S)-malate[p]	transport : organic acid	outer membrane		r	E5	-
R-5051	malate symport (periplasm to cytoplasm)	(S)-malate[p] = (S)-malate	transport : organic acid	inner membrane		nr	E3	[ P-0767 ( META1_1221 ) ]
R-5052	pyruvate transport via diffusion (extracellular to periplasm)	pyruvate[e] = pyruvate[p]	transport : organic acid	outer membrane		r	E5	-
R-5053	pyruvate symport (periplasm to cytoplasm)	pyruvate[p] = pyruvate	transport : organic acid	inner membrane		nr	E5	-
R-5055	glucose porin B (extracellular to periplasm)	D-glucose[e] = D-glucose[p]	transport : sugar	outer membrane		nr	E4	[ P-0768 ( META2_0163 ) ]
R-5056	D-ribose transport via diffusion (extracellular to periplasm)	D-ribose[e] = D-ribose[p]	transport : pentose	outer membrane		r	E5	-
R-5058	2-deoxy-D-ribose transport via diffusion (extracellular to periplasm)	2-deoxy-D-ribose[e] = 2-deoxy-D-ribose[p]	transport : pentose	outer membrane		r	E5	-
R-5060	5-dehydro-D-gluconate transporter (inferred from physiology)	5-dehydro-D-gluconate[p] = 5-dehydro-D-gluconate	transport : sugar	inner membrane		nr	E5	-
R-5061	5-dehydro-D-gluconate transport via diffusion (extracellular to periplasm)	5-dehydro-D-gluconate[e] = 5-dehydro-D-gluconate[p]	transport : sugar	outer membrane		r	E5	-
R-5062	Co2+ transport via diffusion (extracellular to periplasm)	Co2+[e] = Co2+[p]	transport : ion	outer membrane		r	E5	-
R-5063	Cobalt transporter (periplasm to cytoplasm)	Co2+[p] = Co2+	transport : ion	inner membrane		nr	E4	[ P-0770 ( META1_1332 and META1_1333 ) ]
R-5064	H+ transport via diffusion (extracellular to periplasm)	H+[e] = H+[p]	transport : ion	outer membrane		r	E5	-
R-5065	H2O2 transport via diffusion (extracellular to periplasm)	H2O2[e] = H2O2[p]	transport : H2O2	outer membrane	-.-.-.-	r	E5	-
R-5066	H2O2 transport via diffusion (periplasm to cytoplasm)	H2O2[p] = H2O2	transport : H2O2	inner membrane	-.-.-.-	r	E5	-
R-5067	iron ABC transporter	Fe2+[p] + ATP + H2O = Fe2+ + phosphate + ADP	transport : ion	inner membrane		nr	E4	[ P-0781 ( META1_3131 and META1_3132 and META1_3133 ) ] or [ P-0780 ( META1_4214 and META1_4215 and META1_4216 ) ] or [ P-0779 ( META1_0391 and META1_0392 ) ]
R-5068	iron transport via diffusion (extracellular to periplasm)	Fe2+[e] = Fe2+[p]	transport : ion	outer membrane		r	E4	[ P-0782 ( META2_0097 ) ] or [ P-0783 ( META1_1268 ) ]
R-5069	molybdate ABC transporter	molybdate[p] + ATP + H2O = molybdate + phosphate + ADP	transport : ion	inner membrane		nr	E4	[ P-0784 ( META1_4922 and META1_3890 and META1_3893 ) ]
R-5070	molybdate transport via diffusion (extracellular to periplasm)	molybdate[e] = molybdate[p]	transport : ion	outer membrane		r	E5	-
R-5071	potassium:proton antiporter	K+ + H+[p] = K+[p] + H+	transport : ion	inner membrane		nr	E4	[ P-0785 ( META1_0077 ) ]
R-5072	potassium transport via diffusion (extracellular to periplasm)	K+[e] = K+[p]	transport : ion	outer membrane		r	E5	-
R-5073	magnesium transport via diffusion (extracellular to periplasm)	Mg2+[e] = Mg2+[p]	transport : ion	outer membrane		r	E5	-
R-5074	magnesium ABC transporter	Mg2+[p] + ATP + H2O = Mg2+ + phosphate + ADP	transport : ion	inner membrane		nr	E4	[ P-0786 ( META1_0628 ) ]
R-5075	calcium transport via diffusion (extracellular to periplasm)	Ca2+[e] = Ca2+[p]	transport : ion	outer membrane		r	E5	-
R-5076	calcium ABC transporter	Ca2+[p] + ATP + H2O = Ca2+ + phosphate + ADP	transport : ion	inner membrane		nr	E5	-
R-5077	copper transport via diffusion (extracellular to periplasm)	Cu2+[e] = Cu2+[p]	transport : ion	outer membrane		r	E5	-
R-5078	copper ABC transporter	Cu2+[p] + ATP + H2O = Cu2+ + phosphate + ADP	transport : ion	inner membrane		nr	E4	[ P-0787 ( META1_3668 ) ]
R-5079	copper-exporting ATPase	Cu2+ + ATP + H2O = Cu2+[p] + phosphate + ADP	transport : ion	inner membrane		nr	E4	[ P-0788 ( META1_2883 ) ] or [ P-0789 ( META1_2624 ) ]
R-5080	manganese transport via diffusion (extracellular to periplasm)	Mn2+[e] = Mn2+[p]	transport : ion	outer membrane		r	E5	-
R-5081	manganese:proton symport	Mn2+[p] + H+[p] = Mn2+ + H+	transport : ion	inner membrane		nr	E4	[ P-0790 ( META1_3856 ) ] or [ P-0793 ( META1_3795 ) ]
R-5082	iron:proton symport	Fe2+[p] + H+[p] = Fe2+ + H+	transport : ion	inner membrane		nr	E4	[ P-0790 ( META1_3856 ) ] or [ P-0791 ( META1_3795 ) ]
R-5083	cobalt-exporting ATPase	Co2+ + ATP + H2O = Co2+[p] + phosphate + ADP	transport : ion	inner membrane		nr	E4	[ P-0792 ( META1_2601 ) ] or [ P-0793 ( META2_0203 ) ]
R-5084	zinc-exporting ATPase	Zn2+ + ATP + H2O = Zn2+[p] + phosphate + ADP	transport : ion	inner membrane		nr	E4	[ P-0792 ( META1_2601 ) ] or [ P-0793 ( META2_0203 ) ]
R-5085	cadmium-exporting ATPase	Cd2+ + ATP + H2O = Cd2+[p] + phosphate + ADP	transport : ion	inner membrane		nr	E4	[ P-0792 ( META1_2601 ) ]
R-5086	zinc transport via diffusion (extracellular to periplasm)	Zn2+[e] = Zn2+[p]	transport : ion	outer membrane		r	E5	-
R-5087	zinc ABC transporter	Zn2+[p] + ATP + H2O = Zn2+ + phosphate + ADP	transport : ion	inner membrane		nr	E5	-
R-5088	chloride transport via diffusion (extracellular to periplasm)	Cl-[e] = Cl-[p]	transport : ion	outer membrane		r	E5	-
R-5089	chloride channel	Cl-[p] = Cl-	transport : ion	outer membrane		r	E4	[ P-0794 ( META1_4201 ) ] or [ P-0795 ( META1_1217 ) ] or [ P-0796 ( META1_2979 ) ] or [ P-0797 ( META1_3370 ) ]
R-5090	sodium/calcium exchanger	Na+[p] + Ca2+ = Na+ + Ca2+[p]	transport : ion	inner membrane		nr	E4	[ P-0798 ( META1_2668 ) ]
R-5091	D-arabinose transport via diffusion (extracellular to periplasm)	D-arabinose[e] = D-arabinose[p]	transport : pentose	outer membrane		r	E5	-
R-5092	L-arabinose transport via diffusion (extracellular to periplasm)	L-arabinose[e] = L-arabinose[p]	transport : pentose	outer membrane		r	E5	-
R-5093	D-arabinonate transport via diffusion (extracellular to periplasm)	D-arabinonate[e] = D-arabinonate[p]	transport : pentose	outer membrane		r	E5	-
R-5094	L-arabinonate transport via diffusion (extracellular to periplasm)	L-arabinonate[e] = L-arabinonate[p]	transport : pentose	outer membrane		r	E5	-
R-5095	L-lyxose transport via diffusion (extracellular to periplasm)	L-lyxose[e] = L-lyxose[p]	transport : pentose	outer membrane		r	E5	-
R-5096	D-xylose transport via diffusion (extracellular to periplasm)	D-xylose[e] = D-xylose[p]	transport : pentose	outer membrane		r	E5	-
R-5097	D-xylonate transport via diffusion (extracellular to periplasm)	D-xylonate[e] = D-xylonate[p]	transport : pentose	outer membrane		r	E5	-
R-5098	L-lyxonate transport via diffusion (extracellular to periplasm)	L-lyxonate[e] = L-lyxonate[p]	transport : pentose	outer membrane		r	E5	-
R-5099	D-ribonate transport via diffusion (extracellular to periplasm)	D-ribonate[e] = D-ribonate[p]	transport : pentose	outer membrane		r	E5	-
R-5100	2-deoxy-D-ribonate transport via diffusion (extracellular to periplasm)	2-deoxy-D-ribonate[e] = 2-deoxy-D-ribonate[p]	transport : pentose	outer membrane		r	E5	-
R-5101	acetoacetate symport (periplasm to cytoplasm)	acetoacetate[p] = acetoacetate	transport : organic acid	inner membrane		nr	E5	-
R-5102	acetoacetate transport via diffusion (extracellular to periplasm)	acetoacetate[e] = acetoacetate[p]	transport : organic acid	outer membrane		r	E5	-
R-5103	propanoate symport (periplasm to cytoplasm)	propanoate[p] = propanoate	transport : organic acid	inner membrane		nr	E5	-
R-5104	propanoate transport via diffusion (extracellular to periplasm)	propanoate[e] = propanoate[p]	transport : organic acid	outer membrane		r	E5	-
R-5105	3-O-b-D-galactopyranosyl-D-arabinose transport via diffusion (extracellular to periplasm)	3-O-b-D-galactopyranosyl-D-arabinose[e] = 3-O-b-D-galactopyranosyl-D-arabinose[p]	transport : polysugar	outer membrane		r	E5	-
R-5106	3-O-b-D-galactopyranosyl-D-arabinonate transport via diffusion (extracellular to periplasm)	3-O-b-D-galactopyranosyl-D-arabinonate[e] = 3-O-b-D-galactopyranosyl-D-arabinonate[p]	transport : polysugar	outer membrane		r	E5	-
R-5107	short-chain fatty acid (decanoate) transporter (periplasm to cytoplasm)	decanoate[p] = decanoate	transport : fatty acid	inner membrane		nr	E4	[ P-0803 ( META1_2351 ) ]
R-5108	decanoate transport via diffusion (extracellular to periplasm)	decanoate[e] = decanoate[p]	transport : fatty acid	outer membrane		r	E5	-
R-5109	methylamine transport via diffusion (extracellular to periplasm)	methylamine[e] = methylamine[p]	transport : one carbon compound	outer membrane		r	E5	-
R-5110	ethylamine transport via diffusion (extracellular to periplasm)	ethylamine[e] = ethylamine[p]	transport : ethylamine	outer membrane		r	E5	-
R-5111	acetaldehyde transport via diffusion (periplasm to cytoplasm)	acetaldehyde[p] = acetaldehyde	transport : aldehyde	inner membrane		r	E5	-
R-5112	ethanol transport via diffusion (extracellular to periplasm)	ethanol[e] = ethanol[p]	transport : alchool	outer membrane		r	E5	-
R-5113	L-tartrate transport via diffusion (extracellular to periplasm)	L-tartrate[e] = L-tartrate[p]	transport : organic acid	outer membrane		r	E5	-
R-5114	L-tartrate transporter	L-tartrate[p] = L-tartrate	transport : organic acid	inner membrane		r	E4	[ P-0804 ( META1_5318 ) ]
R-5115	glycerone transport via diffusion (extracellular to periplasm)	glycerone[e] = glycerone[p]	transport : triose	outer membrane		r	E5	-
R-5116	glycerone transport via diffusion (periplasm to cytoplasm)	glycerone[p] = glycerone	transport : triose	inner membrane		r	E5	-
R-5117	1,2-propanediol transport via diffusion (extracellular to periplasm)	1,2-propanediol[e] = 1,2-propanediol[p]	transport : alchool	outer membrane		r	E5	-
R-5118	(S)-lactate transport via diffusion (extracellular to periplasm)	(S)-lactate[e] = (S)-lactate[p]	transport : organic acid	outer membrane		r	E5	-
R-5119	(S)-lactate transport (periplasm to cytoplasm)	(S)-lactate[p] = (S)-lactate	transport : organic acid	inner membrane		nr	E5	-

## Sheet: Biomass correction
Data from Peyraud													This study
Macromolecule/Compound	% Cell dry weight ± s			% Macromolecule (g/g) ± s			Demand in (mmol.g-1) ± s			Data source	Organism source
Protein	59.1278	±	2.11181							This study	M. extorquens AM1		Compound	MW [g mol-1]	Recalculated Protein demand (mmol-1 g h-1)
Alanine	1.48717			13.2492	±	0.132492	1102.16	±	40.8787	This study	M. extorquens AM1		Protein / Amino acids
Arginine	0.365002			6.35833	±	0.0635833	240.71	±	8.92782	This study	M. extorquens AM1		Alanine	89.09	1.48717
Aspartic acid/asparagine	0.724142		0.362071	9.63833	±	0.0963833	247.591	±	9.18306	This study	M. extorquens AM1		Arginine	174.2	0.365002
Cysteine	0.0014031			0.017									Aspartic acid/asparagine	133.1	0.724142
Glutamic acid/glutamine	0.817191		0.408596	12.0233	±	0.120233	554.986	±	0.0361454	This study	M. extorquens AM1		Cysteine	121.16	0.0014031
Glycine	1.50559			11.3025	±	0.113025	1171.63	±	10.2109	This study	M. extorquens AM1		Glutamic acid/glutamine	147.13	0.817191
Histidine	0.101186			1.57	±	0.0157	67.7277	±	10.2894	This study	M. extorquens AM1		Glycine	75.07	1.50559
Isoleucine	0.303845			3.98583	±	0.0398583	208.681	±	43.4462	This study	M. extorquens AM1		Histidine	155.16	0.101186
Leucine	0.578277			7.58583	±	0.0758583	396.964	±	2.51062	This study	M. extorquens AM1		Isoleucine	131.18	0.303845
Lysine	0.381353			5.575	±	0.05575	257.639	±	7.72464	This study	M. extorquens AM1		Leucine	131.18	0.578277
Methionine	0.083607			1.2475	±	0.012475	56.3931	±	14.7015	This study	M. extorquens AM1		Lysine	146.19	0.381353
Phenylalanine	0.204613			3.38	±	0.0338	135.89	±	9.5388	This study	M. extorquens AM1		Methionine	149.21	0.083607
Proline	0.442905			5.09917	±	0.0509917	310.732	±	2.08527	This study	M. extorquens AM1		Phenylalanine	165.19	0.204613
Serine	0.434152			4.5625	±	0.045625	309.766	±	5.0365	This study	M. extorquens AM1		Proline	115.13	0.442905
Threonine	0.441152			5.255	±	0.05255	307.788	±	11.5148	This study	M. extorquens AM1		Serine	105.09	0.434152
Tryptophan	0.000930324			0.019									Threonine	119.12	0.441152
Tyrosine	0.114843			2.08083	±	0.0208083	75.416	±	11.3985	This study	M. extorquens AM1		Tryptophan	204.23	0.000930324
Valine	0.600299			7.0325	±	0.070325	419.67	±	0.0223766	This study	M. extorquens AM1		Tyrosine	181.19	0.114843
Fatty acid	4.94601	±	0.292323							This study	M. extorquens AM1		Valine	117.15	0.600299
C16:1w7c				4.70037	±	0.0308565	6.67897	±	0.484166	This study	M. extorquens AM1		Carbohydrate
C16:0				4.70037	±	0.108327	6.62646	±	0.48036	This study	M. extorquens AM1		Compound	MW [g mol-1]	mmol gCDW-1	mmol gMacromolecule-1
C18:1w7c				81.2694	±	0.676069	104.01	±	7.55854	This study	M. extorquens AM1		Trehalose	342.3	0.0355248	0.216219
C18:0				5.03272	±	0.180314	6.39534	±	0.515432	This study	M. extorquens AM1		Glucose	180.16	0.34667	2.10998
others unidentified				6.48278	±	0.96469	8.56928	±	1.43695	This study	M. extorquens AM1		Rhamnose	164.16	0.610138	3.71356
Lipid head - serine				2			1.3228	±	0.0767749	Neidhart et al.	E. coli		Glucosamine	179.17	0.0331896	0.202006
Lipid head - ethanolamine				68			44.9753	±	2.61035	Neidhart et al.	E. coli
Lipid head - phosphatidyl				30			19.842	±	1.15162	Neidhart et al.	E. coli
Carbohydrate	16.428	±	1.09066							This study	M. extorquens AM1
Trehalose	1.216	±	0.202716				35.5248	±	5.92224	This study	M. extorquens AM1
Glucose	5.62093	±	0.516669				346.67	±	31.8655	This study	M. extorquens AM1
Rhamnose	8.91664	±	0.917468				610.138	±	62.7796	This study	M. extorquens AM1
Glucosamine	0.0898518	±	0.674388				33.1896	±	4.422	This study	M. extorquens AM1
PHB	2.36354	±	0.0548342							This study	M. extorquens AM1
RNA	8.2	±	0.680885							This study	M. extorquens AM1
ATP				24.617			61.3171	±	5.09145	This study	M. extorquens AM1
GTP				34.2303			81.3105	±	6.7516	This study	M. extorquens AM1
UTP				17.9251			48.0084	±	3.98637	This study	M. extorquens AM1
CTP				23.2276			62.411	±	5.18228	This study	M. extorquens AM1
DNA	3		-							Neidhart et al.	E. coli
dATP				15.9624			13.6364			GC content : Vuilleumier et al. (2009)	M. extorquens AM1
dGTP				36.4851			30.2594			GC content : Vuilleumier et al. (2009)	M. extorquens AM1
dTTP				15.5031			14.658			GC content : Vuilleumier et al. (2009)	M. extorquens AM1
dCTP				32.0494			34.3137			GC content : Vuilleumier et al. (2009)	M. extorquens AM1
MextorquensCoreModel SUM	94.0653	Sum does not yield 100% because cofactors, inorganic ions, intracellular metabolites, carotenoid, and polyamine are not considered in the MextorquensCoreModel biomass formation (but contribute to the total mass of biomass).

## Sheet: Reactions-Mass-Charge check
iRP911 R-ID	BIGG R-ID	MextorquensCoreModel new R-ID	R reversibility	Reactions	Mass and Charge Check
						C	H	O	N	P	S
R_5001	MEOHt2	EX001	r	1 meoh_e = 1 meoh_p	CH4O	1	4	1
					=
					CH4O	1	4	1
					Balance	0	0	0	0	0	0
						C	H	O	N	P	S
R_5020	FORt2	EX002	r	1 for_e + 1 h_e = 1 for_p + 1 h_p	CHO2	1		2
					H		1
					=
					CHO2	1		2
					H		1
					Balance	0	0	0	0	0	0
						C	H	O	N	P	S
R_5005-R_5006	O2t	EX003	r	1 o2_e = 1 o2_c	O2			2
					=
					O2			2
					Balance	0	0	0	0	0	0
						C	H	O	N	P	S
R_5033-R_5037	SULabc	EX004	r	1 h2o_c + 1 atp_c + 1 so4_e + 2 h_e = 1 pi_c + 1 so4_c + 1 adp_c + 3 h_c	H2O		2	1
					C10H12N5O13P3	10	12	13	5	3
					SO4			4			1
					H2		2
					=
					HPO4		1	4		1
					SO4			4			1
					C10H12N5O10P2	10	12	10	5	2
					H3		3
					Balance	0	0	0	0	0	0
						C	H	O	N	P	S
R_5010-R_5011	NH4t	EX005	r	1 nh4_e = 1 nh4_c	NH4		4		1
					=
					NH4		4		1
					Balance	0	0	0	0	0	0
						C	H	O	N	P	S
R_5004	CO2tpp	EX006a	r	1 co2_c = 1 co2_p	CO2	1		2
					=
					CO2	1		2
					Balance	0	0	0	0	0	0
						C	H	O	N	P	S
R_5003	CO2tex	EX006b	r	1 co2_p = 1 co2_e	CO2	1		2
					=
					CO2	1		2
					Balance	0	0	0	0	0	0
						C	H	O	N	P	S
R_5046-R_5047	H2Ot	EX007	r	1 h2o_e = 1 h2o_c	H2O		2	1
					=
					H2O		2	1
					Balance	0	0	0	0	0	0
						C	H	O	N	P	S
R_5008-R_5009	PIabc	EX008	nr	1 h2o_c + 1 atp_c + 1 pi_e + 2 h_e = 2 pi_c + 1 adp_c + 3 h_c	H2O		2	1
					C10H12N5O13P3	10	12	13	5	3
					HPO4		1	4		1
					H2		2
					=
					HPO4		1	4		1
					HPO4		1	4		1
					C10H12N5O10P2	10	12	10	5	2
					H3		3
					Balance	0	0	0	0	0	0
						C	H	O	N	P	S
R-5064 (periplasma to extracellular, nr!)	Ht	EX009	nr	1 h_p = 1 h_e	H		1
					=
					H		1
					Balance	0	0	0	0	0	0
						C	H	O	N	P	S
Transport_D_lactate	LACDt_c	EX010	nr	1 lac__D_c + 1 h_c = 1 lac__D_e + 1 h_e	C3H5O3	3	5	3
					H		1
					=
					C3H5O3	3	5	3
					H		1
					Balance	0	0	0	0	0	0
						C	H	O	N	P	S
R_5018-R_5019	GLYCLTt	EX011	nr	1 glyclt_c + 1 h_c = 1 glyclt_e + 1 h_e	C2H3O3	2	3	3
					H		1
					=
					C2H3O3	2	3	3
					H		1
					Balance	0	0	0	0	0	0
						C	H	O	N	P	S	R
R_0001	?	R001	nr	1 meoh_p + 2 oxidized-cytochrome-c = 1 fald_p + 2 h_p + 2 reduced-cytochrome-c	CH4O	1	4	1
					R2							2
					=
					CH2O	1	2	1
					H2		2
					R2							2
					Balance	0	0	0	0	0	0	0
						C	H	O	N	P	S	R
R_1009	?	R002	nr	2 oxidized-cytochrome-c + 1 fald_p + 1 h2o_c = 3 h_p + 1 for_p + 2 reduced-cytochrome-c	R2							2
					CH2O	1	2	1
					H2O		2	1
					=
					H3		3
					CHO2	1	1	2
					R2							2
					Balance	0	0	0	0	0	0	0
						C	H	O	N	P	S	R
R_0095	?	R003	nr	2 oxidized-cytochrome-c + 1 for_p = 1 h_p + 1 co2_p + 2 reduced-cytochrome-c	R2							2
					CHO2	1	1	2
					=
					H		1
					CO2	1		2
					R2							2
					Balance	0	0	0	0	0	0	0
						C	H	O	N	P	S	R
R_5002	FALDtpp	R004	r	1 fald_p = 1 fald_c	CH2O	1	2	1
					=
					CH2O	1	2	1
					Balance	0	0	0	0	0	0	0
						C	H	O	N	P	S	R
R_0003	?	R005	nr	1 fald_c + 1 h4mpt_c = 1 mleneh4mpt_c + 1 h2o_c	CH2O	1	2	1
					C30H42N6O16P1	30	42	16	6	1
					=
					C31H42N6O16P	31	42	16	6	1
					H2O		2	1
					Balance	0	0	0	0	0	0	0
						C	H	O	N	P	S	R
R_5021	FORt2pp	R006	nr	1 for_p + 1 h_p = 1 for_c + 1 h_c	CHO2	1	1	2
					H		1
					=
					CHO2	1	1	2
					H		1
					Balance	0	0	0	0	0	0	0
						C	H	O	N	P	S	R
R_0012	FTHFLi	R007	r	1 for_c + 1 atp_c + 1 thf_c = 1 10fthf_c + 1 pi_c + 1 adp_c	CHO2	1	1	2
					C10H12N5O13P3	10	12	13	5	3
					C19H21N7O6	19	21	6	7
					=
					C20H21N7O7	20	21	7	7
					HPO4		1	4		1
					C10H12N5O10P2	10	12	10	5	2
					Balance	0	0	0	0	0	0	0
						C	H	O	N	P	S	R
R_0011	FDH	R008	nr	1 for_c + 1 nad_c = 1 co2_c + 1 nadh_c	CHO2	1	1	2	7	2
					C21H26N7O14P2	21	26	14
					=
					CO2	1		2
					C21H27N7O14P2	21	27	14	7	2
					Balance	0	0	0	0	0	0	0
						C	H	O	N	P	S	R
R_0004	?	R009	nr	1 mleneh4mpt_c + 1 nadp_c = 1 nadph_c + 1 menylh4mpt_c	C31H42N6O16P	31	42	16	6	1
					C21H25N7O17P3	21	25	17	7	3
					=
					C21H26N7O17P3	21	26	17	7	3
					C31H41N6O16P	31	41	16	6	1
					Balance	0	0	0	0	0	0	0
						C	H	O	N	P	S	R
R_0005	?	R010	nr	1 mleneh4mpt_c + 1 nad_c = 1 nadh_c + 1 menylh4mpt_c	C31H42N6O16P	31	42	16	6	1
					C21H26N7O14P2	21	26	14	7	2
					=
					C21H27N7O14P2	21	27	14	7	2
					C31H41N6O16P	31	41	16	6	1
					Balance	0	0	0	0	0	0	0
						C	H	O	N	P	S	R
R_0006	?	R011	r	1 h2o_c + 1 menylh4mpt_c = 1 formh4mpt_c + 1 h_c	H2O		2	1
					C31H41N6O16P	31	41	16	6	1
					=
					H		1
					C31H42N6O17P1	31	42	17	6	1
					Balance	0	0	0	0	0	0	0
						C	H	O	N	P	S	R
R_0007	?	R012	nr	1 formh4mpt_c + 1 mfr_c = 1 formmfr_c + 1 h4mpt_c	C31H42N6O17P1	31	42	17	6	1
					C34H39N4O15	34	39	15	4
					=
					C35H39N4O16	35	39	16	4
					C30H42N6O16P1	30	42	16	6	1
					Balance	0	0	0	0	0	0	0
						C	H	O	N	P	S	R
R_0008	?	R013	nr	1 h2o_c + 1 formmfr_c = 1 for_c + 1 h_c + 1 mfr_c	H2O		2	1
					C35H39N4O16	35	39	16	4
					=
					CHO2	1	1	2
					H		1
					C34H39N4O15	34	39	15	4
					Balance	0	0	0	0	0	0	0
						C	H	O	N	P	S	R
R_0013	?	R014	r	1 h_c + 1 10fthf_c = 1 h2o_c + 1 methf_c	H		1
					C20H21N7O7	20	21	7	7
					=
					H2O		2	1
					C20H20N7O6	20	20	6	7
					Balance	0	0	0	0	0	0	0
						C	H	O	N	P	S	R
R_0014	MTHFD	R015	r	1 nadph_c + 1 methf_c = 1 mlthf_c + 1 nadp_c	C21H26N7O17P3	21	26	17	7	3
					C20H20N7O6	20	20	6	7
					=
					C20H21N7O6	20	21	6	7
					C21H25N7O17P3	21	25	17	7	3
					Balance	0	0	0	0	0	0	0
						C	H	O	N	P	S	R
R_0015	GHMT2r	R016	r	1 h2o_c + 1 gly_c + 1 mlthf_c = 1 ser__L_c + 1 thf_c	H2O		2	1
					C2H5NO2	2	5	2	1
					C20H21N7O6	20	21	6	7
					=
					C3H7NO3	3	7	3	1
					C19H21N7O6	19	21	6	7
					Balance	0	0	0	0	0	0	0
						C	H	O	N	P	S	R
R_0016	SGAT	R017	nr	1 ser__L_c + 1 glx_c = 1 gly_c + 1 hpyr_c	C3H7NO3	3	7	3	1
					C2HO3	2	1	3
					=
					C2H5NO2	2	5	2	1
					C3H3O4	3	3	4
					Balance	0	0	0	0	0	0	0
						C	H	O	N	P	S	R
R_0017-R_0018	HPYRRx/GLYCK2	R018	nr	1 atp_c + 1 nadh_c + 1 hpyr_c = 1 2pg_c + 1 adp_c + 1 nad_c	C10H12N5O13P3	10	12	13	5	3
					C21H27N7O14P2	21	27	14	7	2
					C3H3O4	3	3	4
					=
					C3H4O7P	3	4	7		1
					C10H12N5O10P2	10	12	10	5	2
					C21H26N7O14P2	21	26	14	7	2
					Balance	0	0	0	0	0	0	0
						C	H	O	N	P	S	R
R_0019	ENO	R019	r	1 2pg_c = 1 h2o_c + 1 pep_c	C3H4O7P	3	4	7		1
					=
					H2O		2	1
					C3H2O6P	3	2	6		1
					Balance	0	0	0	0	0	0	0
						C	H	O	N	P	S	R
R_0020 (HCO3 instead of CO2 and H2O)	PPC	R020	nr	1 pep_c + 1 hco3_c = 1 oaa_c + 1 pi_c	C3H2O6P	3	2	6		1
					HCO3	1	1	3
					=
					C4H2O5	4	2	5
					HPO4		1	4		1
					Balance	0	0	0	0	0	0	0
						C	H	O	N	P	S	R
R_0057	PPCK	R021	nr	1 atp_c + 1 oaa_c = 1 co2_c + 1 pep_c + 1 adp_c	C10H12N5O13P3	10	12	13	5	3
					C4H2O5	4	2	5
					=
					CO2	1		2
					C3H2O6P	3	2	6		1
					C10H12N5O10P2	10	12	10	5	2
					Balance	0	0	0	0	0	0	0
						C	H	O	N	P	S	R
R_0021	MDH	R022a	r	1 h_c + 1 nadh_c + 1 oaa_c = 1 mal_c + 1 nad_c	H		1
					C21H27N7O14P2	21	27	14	7	2
					C4H2O5	4	2	5
					=
					C4H4O5	4	4	5
					C21H26N7O14P2	21	26	14	7	2
					Balance	0	0	0	0	0	0	0
						C	H	O	N	P	S	R
R_0090	?	R022b	nr	1 mal_c + 1 q_c = 1 oaa_c + 1 qh2_c	C4H4O5	4		5
					R		4
					=
					C4H2O5	4	2	5
					H2R		2
					Balance	0	0	0	0	0	0	0
						C	H	O	N	P	S	R
R_0022	?	R023	nr	1 atp_c + 4 h_c + 1 mal_c + 1 coa_c = 1 pi_c + 1 malylcoa_c + 1 adp_c	C10H12N5O13P3	10	12	13	5	3
					H4		4
					C4H4O5	4	4	5
					C21H32N7O16P3S	21	32	16	7	3	1
					=
					HPO4		1	4		1
					C25H39N7O20P3S	25	39	20	7	3	1
					C10H12N5O10P2	10	12	10	5	2
					Balance	0	0	0	0	0	0	0
						C	H	O	N	P	S	R
R_0989	?	R024	nr	1 h2o_c + 1 malylcoa_c = 1 mal_c + 5 h_c + 1 coa_c	H2O		2	1
					C25H39N7O20P3S	25	39	20	7	3	1
					=
					C4H4O5	4	4	5
					H5		5
					C21H32N7O16P3S	21	32	16	7	3	1
					Balance	0	0	0	0	0	0	0
						C	H	O	N	P	S	R
R_0023	?	R025	r	1 malylcoa_c = 1 glx_c + 1 accoa_c + 4 h_c	C25H39N7O20P3S	25	39	20	7	3	1
					=
					C2HO3	2	1	3
					C23H34N7O17P3S	23	34	17	7	3	1
					H4		4
					Balance	0	0	0	0	0	0	0
						C	H	O	N	P	S	R
R_0024	ACACT1r	R026	r	2 accoa_c = 1 coa_c + 1 aacoa_c	C23H34N7O17P3S	23	34	17	7	3	1
					C23H34N7O17P3S	23	34	17	7	3	1
					=
					C21H32N7O16P3S	21	32	16	7	3	1
					C25H36N7O18P3S	25	36	18	7	3	1
					Balance	0	0	0	0	0	0	0
						C	H	O	N	P	S	R
R_0621	?	R027a	nr	1 h_c + 1 aacoa_c + 1 nadph_c = 1 3hbcoa__R_c + 1 nadp_c	H		1
					C25H36N7O18P3S	25	36	18	7	3	1
					C21H26N7O17P3	21	26	17	7	3
					=
					C25H38N7O18P3S	25	38	18	7	3	1
					C21H25N7O17P3	21	25	17	7	3
					Balance	0	0	0	0	0	0	0
						C	H	O	N	P	S	R
R_0027	?	R027b	nr	1 3hbcoa__R_c + 1 h_c = 1 coa_c + 1 phb_c	C25H38N7O18P3S	25	38	18	7	3	1
					H		1
					=
					C21H32N7O16P3S	21	32	16	7	3	1
					-
					Balance	4	7	2	0	0	0	0
						C	H	O	N	P	S	R
R_0097	3HBCDm	R028	r	1 3hbcoa__R_c + 4 h_c = 1 h2o_c + 1 ctncoa_c	C25H38N7O18P3S	25	38	18	7	3	1
					H4		4
					=
					H2O		2	1
					C25H40N7O17P3S	25	40	17	7	3	1
					Balance	0	0	0	0	0	0	0
						C	H	O	N	P	S	R
R_0032	?	R029	r	1 co2_c + 1 nadph_c + 1 ctncoa_c = 1 ethmalcoa_c + 1 nadp_c + 4 h_c	CO2	1		2
					C21H26N7O17P3	21	26	17	7	3
					C25H40N7O17P3S	25	40	17	7	3	1
					=
					C26H37N7O19P3S	26	37	19	7	3	1
					C21H25N7O17P3	21	25	17	7	3
					H4		4
					Balance	0	0	0	0	0	0	0
						C	H	O	N	P	S	R
R_0098-R_0035-R_0037-R_0620-R_0036	?	R030	nr	1 h2o_c + 1 ethmalcoa_c + 1 q_c = 1 qh2_c + 1 mmalcoa_c	H2O		2	1
					C26H37N7O19P3S	26	37	19	7	3	1
					R							1
					=
					H2R		2					1
					C26H37N7O20P3S	26	37	20	7	3	1
					Balance	0	0	0	0	0	0	0
						C	H	O	N	P	S	R
R_0038	?	R031	r	1 mmalcoa_c = 1 glx_c + 1 ppcoa_c	C26H37N7O20P3S	26	37	20	7	3	1
					=
					C2HO3	2	1	3
					C24H36N7O17P3S	24	36	17	7	3	1
					Balance	0	0	0	0	0	0	0
						C	H	O	N	P	S	R
R_0044	PPCOAC	R032	nr	1 atp_c + 1 ppcoa_c + 1 hco3_c = 1 pi_c + 1 mmcoa__S_c + 1 adp_c + 1 h_c	C10H12N5O13P3	10	12	13	5	3
					C24H36N7O17P3S	24	36	17	7	3	1
					HCO3	1	1	3
					=
					HPO4		1	4		1
					C25H35N7O19P3S	25	35	19	7	3	1
					C10H12N5O10P2	10	12	10	5	2
					H		1
					Balance	0	0	0	0	0	0	0
						C	H	O	N	P	S	R
R_0045-R_0046	MME/MMMm	R033	r	1 mmcoa__S_c = 1 succoa_c	C25H35N7O19P3S	25	35	19	7	3	1
					=
					C25H35N7O19P3S	25	35	19	7	3	1
					Balance	0	0	0	0	0	0	0
						C	H	O	N	P	S	R
R_0047	CS	R034	r	1 h2o_c + 1 oaa_c + 1 accoa_c = 1 coa_c + 1 cit_c + 1 h_c	H2O		2	1
					C4H2O5	4	2	5
					C23H34N7O17P3S	23	34	17	7	3	1
					=
					C21H32N7O16P3S	21	32	16	7	3	1
					C6H5O7	6	5	7
					H		1
					Balance	0	0	0	0	0	0	0
						C	H	O	N	P	S	R
R_0048-R_0049	ACONT/ICDHyr	R035	nr	1 cit_c + 1 nadp_c = 1 co2_c + 1 nadph_c + 1 akg_c	C6H5O7	6	5	7
					C21H25N7O17P3	21	25	17	7	3
					=
					CO2	1		2
					C21H26N7O17P3	21	26	17	7	3
					C5H4O5	5	4	5
					Balance	0	0	0	0	0	0	0
						C	H	O	N	P	S	R
R_0050	AKGDH	R036	nr	1 coa_c + 1 akg_c + 1 nad_c = 1 co2_c + 1 nadh_c + 1 succoa_c	C21H32N7O16P3S	21	32	16	7	3	1
					C5H4O5	5	4	5
					C21H26N7O14P2	21	26	14	7	2
					=
					CO2	1		2
					C21H27N7O14P2	21	27	14	7	2
					C25H35N7O19P3S	25	35	19	7	3	1
					Balance	0	0	0	0	0	0	0
						C	H	O	N	P	S	R
R_0051	?	R037	nr	1 h2o_c + 1 succoa_c = 1 coa_c + 1 succ_c + 1 h_c	H2O		2	1
					C25H35N7O19P3S	25	35	19	7	3	1
					=
					C21H32N7O16P3S	21	32	16	7	3	1
					C4H4O4	4	4	4
					H		1
					Balance	0	0	0	0	0	0	0
						C	H	O	N	P	S	R
R_0052	SUCDH_q8_m	R038	r	1 succ_c + 1 q_c = 1 qh2_c + 1 fum_c	C4H4O4	4	4	4
					R							1
					=
					H2R		2					1
					C4H2O4	4	2	4
					Balance	0	0	0	0	0	0	0
						C	H	O	N	P	S	R
R_0053	FUM	R039	r	1 h2o_c + 1 fum_c = 1 mal_c	H2O		2	1
					C4H2O4	4	2	4
					=
					C4H4O5	4	4	5
					Balance	0	0	0	0	0	0	0
						C	H	O	N	P	S	R
R_0054	MALDDH	R040	nr	1 mal_c + 1 nad_c = 1 co2_c + 1 nadh_c + 1 pyr_c	C4H4O5	4	4	5
					C21H26N7O14P2	21	26	14	7	2
					=
					CO2	1		2
					C21H27N7O14P2	21	27	14	7	2
					C3H3O3	3	3	3
					Balance	0	0	0	0	0	0	0
						C	H	O	N	P	S	R
R_0094	PPDK	R041	nr	1 atp_c + 1 pi_c + 1 pyr_c = 1 pep_c + 1 amp_c + 1 ppi_c + 1 h_c	C10H12N5O13P3	10	12	13	5	3
					HPO4		1	4		1
					C3H3O3	3	3	3
					=
					C3H2O6P	3	2	6		1
					C10H12N5O7P	10	12	7	5	1
					HO7P2		1	7		2
					H		1
					Balance	0	0	0	0	0	0	0
						C	H	O	N	P	S	R
R_0099 (nr!)	PYK	R042	nr	1 pep_c + 1 adp_c + 1 h_c = 1 atp_c + 1 pyr_c	C3H2O6P	3	2	6		1
					C10H12N5O10P2	10	12	10	5	2
					H		1
					=
					C10H12N5O13P3	10	12	13	5	3
					C3H3O3	3	3	3
					Balance	0	0	0	0	0	0	0
						C	H	O	N	P	S	R
R_0055	PDH	R043	nr	1 coa_c + 1 pyr_c + 1 nad_c = 1 co2_c + 1 nadh_c + 1 accoa_c	C21H32N7O16P3S	21	32	16	7	3	1
					C3H3O3	3	3	3
					C21H26N7O14P2	21	26	14	7	2
					=
					CO2	1		2
					C21H27N7O14P2	21	27	14	7	2
					C23H34N7O17P3S	23	34	17	7	3	1
					Balance	0	0	0	0	0	0	0
						C	H	O	N	P	S	R
R_0058	PGM	R044	r	1 2pg_c = 1 3pg_c	C3H4O7P	3	4	7		1
					=
					C3H4O7P	3	4	7		1
					Balance	0	0	0	0	0	0	0
						C	H	O	N	P	S	R
R_0263-R_0264-R_0265	PGCD/PSAT/PSP	R045	nr	1 h2o_c + 1 3pg_c + 1 glu__L_c + 1 nad_c = 1 h_c + 1 nadh_c + 1 ser__L_c + 1 pi_c + 1 akg_c	H2O		2	1
					C3H4O7P	3	4	7		1
					C5H8NO4	5	8	4	1
					C21H26N7O14P2	21	26	14	7	2
					=
					H		1
					C21H27N7O14P2	21	27	14	7	2
					C3H7NO3	3	7	3	1
					HPO4		1	4		1
					C5H4O5	5	4	5
					Balance	0	0	0	0	0	0	0
						C	H	O	N	P	S	R
R_0059-R_0060	PGK/GAPD	R046	r	1 h_c + 1 atp_c + 1 nadh_c + 1 3pg_c = 1 pi_c + 1 g3p_c + 1 adp_c + 1 nad_c	H		1
					C10H12N5O13P3	10	12	13	5	3
					C21H27N7O14P2	21	27	14	7	2
					C3H4O7P	3	4	7		1
					=
					HPO4		1	4		1
					C3H5O6P	3	5	6		1
					C10H12N5O10P2	10	12	10	5	2
					C21H26N7O14P2	21	26	14	7	2
					Balance	0	0	0	0	0	0	0
						C	H	O	N	P	S	R
R_0061	TPI	R047	r	1 g3p_c = 1 dhap_c	C3H5O6P	3	5	6		1
					=
					C3H5O6P	3	5	6		1
					Balance	0	0	0	0	0	0	0
						C	H	O	N	P	S	R
R_0062-R_0063	FBA/FBP	R048	nr	1 h2o_c + 1 g3p_c + 1 dhap_c = 1 pi_c + 1 f6p_c	H2O		2	1
					C3H5O6P	3	5	6		1
					C3H5O6P	3	5	6		1
					=
					HPO4		1	4		1
					C6H11O9P	6	11	9		1
					Balance	0	0	0	0	0	0	0
						C	H	O	N	P	S	R
R_0064	PGI	R049	r	1 f6p_c = 1 g6p_c	C6H11O9P	6	11	9		1
					=
					C6H11O9P	6	11	9		1
					Balance	0	0	0	0	0	0	0
						C	H	O	N	P	S	R
R_0071-R_0072	PKETX/PKETF	R050	r	1 g3p_c + 1 f6p_c = 1 e4p_c + 1 r5p_c	C3H5O6P	3	5	6		1
					C6H11O9P	6	11	9		1
					=
					C4H7O7P	4	7	7		1
					C5H9O8P	5	9	8		1
					Balance	0	0	0	0	0	0	0
						C	H	O	N	P	S	R
R_0069-R_0070-R_0074	RPEh/RPI/TKT1	R051	r	2 r5p_c = 1 g3p_c + 1 s7p_c	C5H9O8P	5	9	8		1
					C5H9O8P	5	9	8		1
					=
					C3H5O6P	3	5	6		1
					C7H13O10P	7	13	10		1
					Balance	0	0	0	0	0	0	0
						C	H	O	N	P	S	R
R_0073	TALA	R052	r	1 g3p_c + 1 s7p_c = 1 f6p_c + 1 e4p_c	C3H5O6P	3	5	6		1
					C7H13O10P	7	13	10		1
					=
					C6H11O9P	6	11	9		1
					C4H7O7P	4	7	7		1
					Balance	0	0	0	0	0	0	0
						C	H	O	N	P	S	R
R_0066-R_0067	G6PDH2r/PGL	R053	nr	1 h2o_c + 1 g6p_c + 1 nadp_c = 2 h_c + 1 nadph_c + 1 6pgc_c	H2O		2	1
					C6H11O9P	6	11	9		1
					C21H25N7O17P3	21	25	17	7	3
					=
					H2		2
					C21H26N7O17P3	21	26	17	7	3
					C6H10O10P	6	10	10		1
					Balance	0	0	0	0	0	0	0
						C	H	O	N	P	S	R
R_0068	GND	R054	nr	1 6pgc_c + 1 nadp_c = 4 h_c + 1 co2_c + 1 nadph_c + 1 r5p_c	C6H10O10P	6	10	10		1
					C21H25N7O17P3	21	25	17	7	3
					=
					H4		4
					CO2	1		2
					C21H26N7O17P3	21	26	17	7	3
					C5H9O8P	5	9	8		1
					Balance	0	0	0	0	0	0	0
						C	H	O	N	P	S	R
R_0079-R_0080	EDD/EDA	R055	nr	1 6pgc_c = 1 h2o_c + 1 pyr_c + 1 g3p_c	C6H10O10P	6	10	10		1
					=
					H2O		2	1
					C3H3O3	3	3	3
					C3H5O6P	3	5	6		1
					Balance	0	0	0	0	0	0	0
						C	H	O	N	P	S	R
R_0443	ATPSh	R056	nr	4 h_p + 1 pi_c + 1 adp_c = 3 h_c + 1 h2o_c + 1 atp_c	H4		4
					HPO4		1	4		1
					C10H12N5O10P2	10	12	10	5	2
					=
					H3		3
					H2O		2	1
					C10H12N5O13P3	10	12	13	5	3
					Balance	0	0	0	0	0	0	0
						C	H	O	N	P	S	R
R_0444	?	R057	nr	4 h_c + 0.5 o2_c + 2 reduced-cytochrome-c = 2 oxidized-cytochrome-c + 2 h_p + 1 h2o_c	H4		4
					O			1
					R2							2
					=
					R2							2
					H2		2
					H2O		2	1
					Balance	0	0	0	0	0	0	0
						C	H	O	N	P	S	R
R_0445	CYTBO3_4pp	R058a	nr	4 h_c + 1 qh2_c + 0.5 o2_c = 4 h_p + 1 h2o_c + 1 q_c	H4		4
					H2R		2					1
					O			1
					=
					H4		4
					H2O		2	1
					R							1
					Balance	0	0	0	0	0	0	0
						C	H	O	N	P	S	R
R_0606	?	R058b	nr	4 h_c + 2 qh2_c + 1 o2_c = 4 h_p + 2 h2o_c + 2 q_c	H4		4
					H4R2		4					2
					O2			2
					=
					H4		4
					H4O2		4	2
					R2							2
					Balance	0	0	0	0	0	0	0
						C	H	O	N	P	S	R
R_0446	CYO1_KT	R059	nr	2 oxidized-cytochrome-c + 1 qh2_c = 2 h_p + 2 reduced-cytochrome-c + 1 q_c	R2							2
					H2R		2					1
					=
					H2		2
					R2							2
					R							1
					Balance	0	0	0	0	0	0	0
						C	H	O	N	P	S	R
R_0447	NADHOR_m	R060	nr	5 h_c + 1 nadh_c + 1 q_c = 4 h_p + 1 qh2_c + 1 nad_c	H5		5
					C21H27N7O14P2	21	27	14	7	2
					R
					=
					H4		4
					H2R		2
					C21H26N7O14P2	21	26	14	7	2
					Balance	0	0	0	0	0	0	0
						C	H	O	N	P	S	R
R_0677	NADHOR	R061	nr	1 h_c + 1 nadh_c + 1 q_c = 1 qh2_c + 1 nad_c	H		1
					C21H27N7O14P2	21	27	14	7	2
					R							1
					=
					H2R		2					1
					C21H26N7O14P2	21	26	14	7	2
					Balance	0	0	0	0	0	0	0
						C	H	O	N	P	S	R
R_0636	PPA	R062	nr	1 h2o_c + 1 ppi_c = 2 pi_c + 1 h_c	H2O		2	1
					HO7P2		1	7		2
					=
					HPO4		1	4		1
					HPO4		1	4		1
					H		1
					Balance	0	0	0	0	0	0	0
						C	H	O	N	P	S	R
R_0724	PPA_1pp	R063	nr	1 h2o_c + 1 ppi_c = 1 h_p + 2 pi_c	H2O		2	1
					HO7P2		1	7		2
					=
					H		1
					HPO4		1	4		1
					HPO4		1	4		1
					Balance	0	0	0	0	0	0	0
						C	H	O	N	P	S	R
R-0547-R-0548-R-0549-R-0217-R-0550-R-0415-R-0433-R-0437-R-0404		R064	nr	2 h2o_c + 4 atp_c + 1 accoa_c + 1 nadph_c + 1 hco3_c + 1 glu__L_c + 1 asp__L_c + 1 gln__L_c = 3 pi_c + 1 coa_c + 1 akg_c + 1 fum_c + 1 amp_c + 1 ppi_c + 1 ac_c + 1 arg__L_c + 3 adp_c + 1 nadp_c + 4 h_c	H4O2		4	2
					C10H12N5O13P3	10	12	13	5	3
					C10H12N5O13P3	10	12	13	5	3
					C10H12N5O13P3	10	12	13	5	3
					C10H12N5O13P3	10	12	13	5	3
					C23H34N7O17P3S	23	34	17	7	3	1
					C21H26N7O17P3	21	26	17	7	3
					HCO3	1	1	3
					C5H8NO4	5	8	4	1
					C4H6NO4	4	6	4	1
					C5H10N2O3	5	10	3	2
					=
					HPO4		1	4		1
					HPO4		1	4		1
					HPO4		1	4		1
					C21H32N7O16P3S	21	32	16	7	3	1
					C5H4O5	5	4	5
					C4H2O4	4	2	4
					C10H12N5O7P	10	12	7	5	1
					HO7P2		1	7		2
					C2H3O2	2	3	2
					C6H15N4O2	6	15	2	4
					C10H12N5O10P2	10	12	10	5	2
					C10H12N5O10P2	10	12	10	5	2
					C10H12N5O10P2	10	12	10	5	2
					C21H25N7O17P3	21	25	17	7	3
					H4		4
					Balance	0	0	0	0	0	0	0
						C	H	O	N	P	S	R
R-0393	ASPATh	R065	r	1 oaa_c + 1 glu__L_c = 1 akg_c + 1 asp__L_c	C4H2O5	4	2	5
					C5H8NO4	5	8	4	1
					=
					C5H4O5	5	4	5
					C4H6NO4	4	6	4	1
					Balance	0	0	0	0	0	0	0
						C	H	O	N	P	S	R
R-0435	ASNS1	R066a	nr	1 h2o_c + 1 atp_c + 1 asp__L_c + 1 gln__L_c = 1 amp_c + 1 ppi_c + 1 h_c + 1 glu__L_c + 1 asn__L_c	H2O		2	1
					C10H12N5O13P3	10	12	13	5	3
					C4H6NO4	4	6	4	1
					C5H10N2O3	5	10	3	2
					=
					C10H12N5O7P	10	12	7	5	1
					HO7P2		1	7		2
					H		1
					C5H8NO4	5	8	4	1
					C4H8N2O3	4	8	3	2
					Balance	0	0	0	0	0	0	0
						C	H	O	N	P	S	R
R-0429	ASNN	R066b	nr	1 h2o_c + 1 asn__L_c = 1 nh4_c + 1 asp__L_c	H2O		2	1
					C4H8N2O3	4	8	3	2
					=
					NH4		4		1
					C4H6NO4	4	6	4	1
					Balance	0	0	0	0	0	0	0
						C	H	O	N	P	S	R
KEGG Reactions (https://www.genome.jp/pathway/mea00270)		R067a	r	5 h_c + 4 nadph_c + 1 3pg_c + 1 glu__L_c + 1 so4_c + 1 nad_c = 4 h2o_c + 1 nadh_c + 1 pi_c + 1 akg_c + 1 cys__L_c + 4 nadp_c	H5		5
					C21H26N7O17P3	21	26	17	7	3
					C21H26N7O17P3	21	26	17	7	3
					C21H26N7O17P3	21	26	17	7	3
					C21H26N7O17P3	21	26	17	7	3
					C3H4O7P	3	4	7		1
					C5H8NO4	5	8	4	1
					SO4			4
					C21H26N7O14P2	21	26	14	7	2
					=
					H8O4		8	4
					C21H27N7O14P2	21	27	14	7	2
					HPO4		1	4		1
					C5H4O5	5	4	5
					C3H7NO2S	3	7	2	1
					C21H25N7O17P3	21	25	17	7	3
					C21H25N7O17P3	21	25	17	7	3
					C21H25N7O17P3	21	25	17	7	3
					C21H25N7O17P3	21	25	17	7	3
					Balance	0	0	0	0	0	0	0
						C	H	O	N	P	S	R
R-0402	GLUDy	R068a	r	1 h_c + 1 nh4_c + 1 nadph_c + 1 akg_c = 1 h2o_c + 1 glu__L_c + 1 nadp_c	H		1
					NH4		4		1
					C21H26N7O17P3	21	26	17	7	3
					C5H4O5	5	4	5
					=
					H2O		2	1
					C5H8NO4	5	8	4	1
					C21H25N7O17P3	21	25	17	7	3
					Balance	0	0	0	0	0	0	0
						C	H	O	N	P	S	R
R-0403	GLUS_nadph	R068b	nr	1 h_c + 1 nadph_c + 1 akg_c + 1 gln__L_c = 2 glu__L_c + 1 nadp_c	H		1
					C21H26N7O17P3	21	26	17	7	3
					C5H4O5	5	4	5
					C5H10N2O3	5	10	3	2
					=
					C5H8NO4	5	8	4	1
					C5H8NO4	5	8	4	1
					C21H25N7O17P3	21	25	17	7	3
					Balance	0	0	0	0	0	0	0
						C	H	O	N	P	S	R
R-0397	GLNS	R069a	nr	1 atp_c + 1 nh4_c + 1 glu__L_c = 1 pi_c + 1 gln__L_c + 1 adp_c + 1 h_c	C10H12N5O13P3	10	12	13	5	3
					NH4		4		1
					C5H8NO4	5	8	4	1
					=
					HPO4		1	4		1
					C5H10N2O3	5	10	3	2
					C10H12N5O10P2	10	12	10	5	2
					H		1
					Balance	0	0	0	0	0	0	0
						C	H	O	N	P	S	R
R-0390	GLUN	R069b	nr	1 h2o_c + 1 gln__L_c = 1 nh4_c + 1 glu__L_c	H2O		2	1
					C5H10N2O3	5	10	3	2
					=
					NH4		4		1
					C5H8NO4	5	8	4	1
					Balance	0	0	0	0	0	0	0
						C	H	O	N	P	S	R
R-0075-R-0227-R-0224-R-0225-R-0226-R-0223	-	R070a	nr	2 h2o_c + 2 atp_c + 1 r5p_c + 1 gln__L_c = 1 amp_c + 2 ppi_c + 1 glu__L_c + 1 eig3p_c + 3 h_c + 1 aicar_c	H4O2		4	2
					C10H12N5O13P3	10	12	13	5	3
					C10H12N5O13P3	10	12	13	5	3
					C5H9O8P	5	9	8		1
					C5H10N2O3	5	10	3	2
					=
					C10H12N5O7P	10	12	7	5	1
					HO7P2		1	7		2
					HO7P2		1	7		2
					C5H8NO4	5	8	4	1
					C6H9N2O6P	6	9	6	2	1
					H3		3
					C9H13N4O8P	9	13	8	4	1
					Balance	0	0	0	0	0	0	0
						C	H	O	N	P	S	R
R-0221-R-0193-R-0527-R-0220-R-0219	-	R070b	nr	1 h2o_c + 1 glu__L_c + 2 nad_c + 1 eig3p_c = 3 h_c + 2 nadh_c + 1 pi_c + 1 akg_c + 1 his__L_c	H2O		2	1
					C5H8NO4	5	8	4	1
					C21H26N7O14P2	21	26	14	7	2
					C21H26N7O14P2	21	26	14	7	2
					C6H9N2O6P	6	9	6	2	1
					=
					H3		3
					C21H27N7O14P2	21	27	14	7	2
					C21H27N7O14P2	21	27	14	7	2
					HPO4		1	4		1
					C5H4O5	5	4	5
					C6H9N3O2	6	9	2	3
					Balance	0	0	0	0	0	0	0
						C	H	O	N	P	S	R
R-0255-R-0125-R-0127-R-0123-R-0115	-	R071	nr	5 h_c + 1 pyr_c + 1 nadph_c + 1 glu__L_c + 1 thr__L_c = 1 h2o_c + 1 co2_c + 1 nh4_c + 1 akg_c + 1 ile__L_c + 1 nadp_c	H5
					C3H3O3	3	3	3
					C21H26N7O17P3	21	21	17	7	3
					C5H8NO4	5	5	4	1
					C4H9NO3	4	4	3	1
					=
					H2O			1
					CO2	1	1	2
					NH4				1
					C5H4O5	5	5	5
					C6H13NO2	6	6	2	1
					C21H25N7O17P3	21	21	17	7	3
					Balance	0	0	0	0	0	0	0
						C	H	O	N	P	S	R
R-0119-R-0129-R-0128-R-0120-R-0121-R-0113	-	R072	nr	1 h2o_c + 1 accoa_c + 1 glu__L_c + 1 3mob_c + 1 nad_c = 1 h_c + 1 co2_c + 1 nadh_c + 1 coa_c + 1 akg_c + 1 leu__L_c	H2O		2	1
					C23H34N7O17P3S	23	34	17	7	3	1
					C5H8NO4	5	8	4	1
					C5H7O3	5	7	3
					C21H26N7O14P2	21	26	14	7	2
					=
					H		1
					CO2	1		2
					C21H27N7O14P2	21	27	14	7	2
					C21H32N7O16P3S	21	32	16	7	3	1
					C5H4O5	5	4	5
					C6H13NO2	6	13	2	1
					Balance	0	0	0	0	0	0	0
						C	H	O	N	P	S	R
R-0261-R-0241-R-0214-R-0216-R-0210-R-0965-R-0211-R-0213-R-0212	-	R073	nr	2 h_c + 1 atp_c + 1 pyr_c + 2 nadph_c + 1 succoa_c + 1 glu__L_c + 1 asp__L_c = 1 co2_c + 1 pi_c + 1 coa_c + 1 succ_c + 1 akg_c + 1 lys__L_c + 1 adp_c + 2 nadp_c	H2		2
					C10H12N5O13P3	10	12	13	5	3
					C3H3O3	3	3	3
					C21H26N7O17P3	21	26	17	7	3
					C21H26N7O17P3	21	26	17	7	3
					C25H35N7O19P3S	25	35	19	7	3	1
					C5H8NO4	5	8	4	1
					C4H6NO4	4	6	4	1
					=
					CO2	1		2
					HPO4		1	4		1
					C21H32N7O16P3S	21	32	16	7	3	1
					C4H4O4	4	4	4
					C5H4O5	5	4	5
					C6H15N2O2	6	15	2	2
					C10H12N5O10P2	10	12	10	5	2
					C21H25N7O17P3	21	25	17	7	3
					C21H25N7O17P3	21	25	17	7	3
					Balance	0	0	0	0	0	0	0
						C	H	O	N	P	S	R
R-0261-R-0241-R-0257-R-0206-R-0201-R-0207-R-0208	-	R074	nr	8 h_c + 1 atp_c + 1 mlthf_c + 1 accoa_c + 7 nadph_c + 1 asp__L_c + 1 so4_c = 4 h2o_c + 1 pi_c + 1 coa_c + 1 ac_c + 1 met__L_c + 1 adp_c + 1 thf_c + 7 nadp_c	H8		8
					C10H12N5O13P3	10	12	13	5	3
					C20H21N7O6	20	21	6	7
					C23H34N7O17P3S	23	34	17	7	3	1
					C21H26N7O17P3	21	26	17	7	3
					C21H26N7O17P3	21	26	17	7	3
					C21H26N7O17P3	21	26	17	7	3
					C21H26N7O17P3	21	26	17	7	3
					C21H26N7O17P3	21	26	17	7	3
					C21H26N7O17P3	21	26	17	7	3
					C21H26N7O17P3	21	26	17	7	3
					C4H6NO4	4	6	4	1
					SO4			4
					=
					H8O4		8	4
					HPO4		1	4		1
					C21H32N7O16P3S	21	32	16	7	3	1
					C2H3O2	2	3	2
					C5H11NO2S	5	11	2	1
					C10H12N5O10P2	10	12	10	5	2
					C19H21N7O6	19	21	6	7
					C21H25N7O17P3	21	25	17	7	3
					C21H25N7O17P3	21	25	17	7	3
					C21H25N7O17P3	21	25	17	7	3
					C21H25N7O17P3	21	25	17	7	3
					C21H25N7O17P3	21	25	17	7	3
					C21H25N7O17P3	21	25	17	7	3
					C21H25N7O17P3	21	25	17	7	3
					Balance	0	0	0	0	0	0	0
						C	H	O	N	P	S	R
R-0177-R-0195-R-0190-R-0168-R-0194-R-0178-R-0189-R-0185-R-0169-R-0524	-	R075	nr	1 h_c + 1 atp_c + 2 pep_c + 1 nadph_c + 1 glu__L_c + 1 e4p_c = 1 h2o_c + 1 co2_c + 4 pi_c + 1 akg_c + 1 phe__L_c + 1 adp_c + 1 nadp_c	H		1
					C10H12N5O13P3	10	12	13	5	3
					C3H2O6P	3	2	6		1
					C3H2O6P	3	2	6		1
					C21H26N7O17P3	21	26	17	7	3
					C5H8NO4	5	8	4	1
					C4H7O7P	4	7	7		1
					=
					H2O		2	1
					CO2	1		2
					HPO4		1	4		1
					HPO4		1	4		1
					HPO4		1	4		1
					HPO4		1	4		1
					C5H4O5	5	4	5
					C9H11NO2	9	11	2	1
					C10H12N5O10P2	10	12	10	5	2
					C21H25N7O17P3	21	25	17	7	3
					Balance	0	0	0	0	0	0	0
						C	H	O	N	P	S	R
R-0544-R-0545-R-0546-R-0410	-	R076a	nr	2 h_c + 1 atp_c + 2 nadph_c + 1 glu__L_c = 1 h2o_c + 1 pi_c + 1 pro__L_c + 1 adp_c + 2 nadp_c	H2		2
					C10H12N5O13P3	10	12	13	5	3
					C21H26N7O17P3	21	26	17	7	3
					C21H26N7O17P3	21	26	17	7	3
					C5H8NO4	5	8	4	1
					=
					H2O		2	1
					HPO4		1	4		1
					C5H9NO2	5	9	2	1
					C10H12N5O10P2	10	12	10	5	2
					C21H25N7O17P3	21	25	17	7	3
					C21H25N7O17P3	21	25	17	7	3
					Balance	0	0	0	0	0	0	0
						C	H	O	N	P	S	R
R-0547-R-0548-R-0549-R-0217-R-0550-R-0413	-	R076b	nr	1 h2o_c + 1 atp_c + 1 accoa_c + 1 nadph_c + 2 glu__L_c = 1 nh4_c + 1 pi_c + 1 coa_c + 1 akg_c + 1 ac_c + 1 pro__L_c + 1 adp_c + 1 nadp_c	H2O		2	1
					C10H12N5O13P3	10	12	13	5	3
					C23H34N7O17P3S	23	34	17	7	3	1
					C21H26N7O17P3	21	26	17	7	3
					C5H8NO4	5	8	4	1
					C5H8NO4	5	8	4	1
					=
					NH4		4		1
					HPO4		1	4		1
					C21H32N7O16P3S	21	32	16	7	3	1
					C5H4O5	5	4	5
					C2H3O2	2	3	2
					C5H9NO2	5	9	2	1
					C10H12N5O10P2	10	12	10	5	2
					C21H25N7O17P3	21	25	17	7	3
					Balance	0	0	0	0	0	0	0
						C	H	O	N	P	S	R
R-0261-R-0241-R-0257-R-0260-R-0249	-	R077	nr	1 h_c + 1 h2o_c + 2 atp_c + 2 nadph_c + 1 asp__L_c = 2 pi_c + 1 thr__L_c + 2 adp_c + 2 nadp_c	H		1
					H2O		2	1
					C10H12N5O13P3	10	12	13	5	3
					C10H12N5O13P3	10	12	13	5	3
					C21H26N7O17P3	21	26	17	7	3
					C21H26N7O17P3	21	26	17	7	3
					C4H6NO4	4	6	4	1
					=
					HPO4		1	4		1
					HPO4		1	4		1
					C4H9NO3	4	9	3	1
					C10H12N5O10P2	10	12	10	5	2
					C10H12N5O10P2	10	12	10	5	2
					C21H25N7O17P3	21	25	17	7	3
					C21H25N7O17P3	21	25	17	7	3
					Balance	0	0	0	0	0	0	0
						C	H	O	N	P	S	R
R-0177-R-0195-R-0190-R-0168-R-0194-R-0178-R-0189-R-0181-R-0075-R-0179-R-0180-R-0191-R-0182	-	R078	nr	2 atp_c + 1 ser__L_c + 2 pep_c + 1 nadph_c + 1 e4p_c + 1 r5p_c + 1 gln__L_c = 2 h2o_c + 1 co2_c + 4 pi_c + 1 pyr_c + 1 amp_c + 1 ppi_c + 1 glu__L_c + 1 g3p_c + 1 trp__L_c + 1 adp_c + 1 nadp_c + 1 h_c	C10H12N5O13P3	10	12	13	5	3
					C10H12N5O13P3	10	12	13	5	3
					C3H7NO3	3	7	3	1
					C3H2O6P	3	2	6		1
					C3H2O6P	3	2	6		1
					C21H26N7O17P3	21	26	17	7	3
					C4H7O7P	4	7	7		1
					C5H9O8P	5	9	8		1
					C5H10N2O3	5	10	3	2
					=
					H4O2		4	2
					CO2	1		2
					HPO4		1	4		1
					HPO4		1	4		1
					HPO4		1	4		1
					HPO4		1	4		1
					C3H3O3	3	3	3
					C10H12N5O7P	10	12	7	5	1
					HO7P2		1	7		2
					C5H8NO4	5	8	4	1
					C3H5O6P	3	5	6		1
					C11H12N2O2	11	12	2	2
					C10H12N5O10P2	10	12	10	5	2
					C21H25N7O17P3	21	25	17	7	3
					H		1
					Balance	0	0	0	0	0	0	0
						C	H	O	N	P	S	R
R-0177-R-0195-R-0190-R-0168-R-0194-R-0178-R-0189-R-0185-R-0523-R-0525	-	R079	nr	1 atp_c + 2 pep_c + 1 nadph_c + 1 glu__L_c + 1 e4p_c + 1 nad_c = 1 co2_c + 1 nadh_c + 4 pi_c + 1 akg_c + 1 tyr__L_c + 1 adp_c + 1 nadp_c	C10H12N5O13P3	10	12	13	5	3
					C3H2O6P	3	2	6		1
					C3H2O6P	3	2	6		1
					C21H26N7O17P3	21	26	17	7	3
					C5H8NO4	5	8	4	1
					C4H7O7P	4	7	7		1
					C21H26N7O14P2	21	26	14	7	2
					=
					CO2	1		2
					C21H27N7O14P2	21	27	14	7	2
					HPO4		1	4		1
					HPO4		1	4		1
					HPO4		1	4		1
					HPO4		1	4		1
					C5H4O5	5	4	5
					C9H11NO3	9	11	3	1
					C10H12N5O10P2	10	12	10	5	2
					C21H25N7O17P3	21	25	17	7	3
					Balance	0	0	0	0	0	0	0
						C	H	O	N	P	S	R
R-0114	VALTA	R080	r	1 glu__L_c + 1 3mob_c = 1 akg_c + 1 val__L_c	C5H8NO4	5	8	4	1
					C5H7O3	5	7	3
					=
					C5H4O5	5	4	5
					C5H11NO2	5	11	2	1
					Balance	0	0	0	0	0	0	0
						C	H	O	N	P	S	R
R-0430-R-0392-R-0526	ALAR/GLUR/ALATA_D	R081	r	1 pyr_c + 1 glu__L_c = 1 ala__L_c + 1 akg_c	C3H3O3	3	3	3
					C5H8NO4	5	8	4	1
					=
					C3H7NO2	3	7	2	1
					C5H4O5	5	4	5
					Balance	0	0	0	0	0	0	0
						C	H	O	N	P	S	R
R_0700	HCO3E	R082	r	1 h2o_c + 1 co2_c = 1 h_c + 1 hco3_c	H2O		2	1
					CO2	1		2
					=
					H		1
					HCO3	1	1	3
					Balance	0	0	0	0	0	0	0
						C	H	O	N	P	S	R
R_0105	POX	R083	nr	2 oxidized-cytochrome-c + 1 h2o_c + 1 pyr_c = 2 h_c + 1 co2_c + 1 ac_c + 2 reduced-cytochrome-c	R2							2
					H2O		2	1
					C3H3O3	3	3	3
					=
					H2		2
					CO2	1		2
					C2H3O2	2	3	2
					R2							2
					Balance	0	0	0	0	0	0	0
						C	H	O	N	P	S	R
R_0101	ACS	R084a	nr	1 atp_c + 1 coa_c + 1 ac_c = 1 accoa_c + 1 amp_c + 1 ppi_c	C10H12N5O13P3	10	12	13	5	3
					C21H32N7O16P3S	21	32	16	7	3	1
					C2H3O2	2	3	2
					=
					C23H34N7O17P3S	23	34	17	7	3	1
					C10H12N5O7P	10	12	7	5	1
					HO7P2		1	7		2
					Balance	0	0	0	0	0	0	0
						C	H	O	N	P	S	R
R_0106-R_0107	PTAr/ACKr	R084b	r	1 pi_c + 1 accoa_c + 1 adp_c = 1 atp_c + 1 coa_c + 1 ac_c	HPO4		1	4		1
					C23H34N7O17P3S	23	34	17	7	3	1
					C10H12N5O10P2	10	12	10	5	2
					=
					C10H12N5O13P3	10	12	13	5	3
					C21H32N7O16P3S	21	32	16	7	3	1
					C2H3O2	2	3	2
					Balance	0	0	0	0	0	0	0
						C	H	O	N	P	S	R
R_0425	ASPT	R085	nr	1 asp__L_c = 1 nh4_c + 1 fum_c	C4H6NO4	4	6	4	1
					=
					NH4		4		1
					C4H2O4	4	2	4
					Balance	0	0	0	0	0	0	0
						C	H	O	N	P	S	R
R_0476	ADK1	R086	r	1 atp_c + 1 amp_c = 2 adp_c	C10H12N5O13P3	10	12	13	5	3
					C10H12N5O7P	10	12	7	5	1
					=
					C10H12N5O10P2	10	12	10	5	2
					C10H12N5O10P2	10	12	10	5	2
					Balance	0	0	0	0	0	0	0
						C	H	O	N	P	S	R
R_0448	THD1m	R087	nr	1 h_p + 1 nadh_c + 1 nadp_c = 1 h_c + 1 nadph_c + 1 nad_c	H		1
					C21H27N7O14P2	21	27	14	7	2
					C21H25N7O17P3	21	25	17	7	3
					=
					H		1
					C21H26N7O17P3	21	26	17	7	3
					C21H26N7O14P2	21	26	14	7	2
					Balance	0	0	0	0	0	0	0
						C	H	O	N	P	S	R
R_0124-R_0126-R_0122	ACLS/KARA2/DHAD1	R088	nr	2 h_c + 2 pyr_c + 1 nadph_c = 1 h2o_c + 1 co2_c + 1 3mob_c + 1 nadp_c	H2		2
					C3H3O3	3	3	3
					C3H3O3	3	3	3
					C21H26N7O17P3	21	26	17	7	3
					=
					H2O		2	1
					CO2	1		2
					C5H7O3	5	7	3
					C21H25N7O17P3	21	25	17	7	3
					Balance	0	0	0	0	0	0	0
						C	H	O	N	P	S	R
R-0406-R-0405 (+4 H+ + 4 NADPH for SO4 reduction to H2S)	-	R067b	r	1 ser__L_c + 1 accoa_c + 5 h_c + 4 nadph_c + 1 so4_c = 4 h2o_c + 1 coa_c + 1 ac_c + 1 cys__L_c + 4 nadp_c	C3H7NO3	3	7	3	1
					C23H34N7O17P3S	23	34	17	7	3	1
					H5		5
					C21H26N7O17P3	21	26	17	7	3
					C21H26N7O17P3	21	26	17	7	3
					C21H26N7O17P3	21	26	17	7	3
					C21H26N7O17P3	21	26	17	7	3
					SO4			4
					=
					H8O4		8	4
					C21H32N7O16P3S	21	32	16	7	3	1
					C2H3O2	2	3	2
					C3H7NO2S	3	7	2	1
					C21H25N7O17P3	21	25	17	7	3
					C21H25N7O17P3	21	25	17	7	3
					C21H25N7O17P3	21	25	17	7	3
					C21H25N7O17P3	21	25	17	7	3
					Balance	0	0	0	0	0	0	0
						C	H	O	N	P	S	R
R_0817	LDH_D	R089	r	1 h_c + 1 nadh_c + 1 pyr_c = 1 lac__D_c + 1 nad_c	H		1
					C21H27N7O14P2	21	27	14	7	2
					C3H3O3	3	3	3
					=
					C3H5O3	3	5	3
					C21H26N7O14P2	21	26	14	7	2
					Balance	0	0	0	0	0	0	0
						C	H	O	N	P	S	R
Glyoxylate Reductase Overexpression	-	R090a	r	1 h_c + 1 glx_c + 1 nadph_c = 1 glyclt_c + 1 nadp_c	H		1
					C2HO3	2	1	3
					C21H26N7O17P3	21	26	17	7	3
					=
					C2H3O3	2	3	3
					C21H25N7O17P3	21	25	17	7	3
					Balance	0	0	0	0	0	0	0
						C	H	O	N	P	S	R
R_0086	GLYCLTDx	R090b	r	1 h_c + 1 nadh_c + 1 glx_c = 1 glyclt_c + 1 nad_c	H		1
					C21H27N7O14P2	21	27	14	7	2
					C2HO3	2	1	3
					=
					C2H3O3	2	3	3
					C21H26N7O14P2	21	26	14	7	2
					Balance	0	0	0	0	0	0	0
						C	H	O	N	P	S	R
Mex_1p0374-spontaneous-Mex_1p4817-R_0111-R_0102	-	R091	nr	2 h2o_c + 1 gly_c + 1 accoa_c + 1 o2_c = 1 co2_c + 1 nh4_c + 1 coa_c + 1 lac__D_c + 1 h2o2_c	H4O2		4	2
					C2H5NO2	2	5	2	1
					C23H34N7O17P3S	23	34	17	7	3	1
					O2			2
					=
					CO2	1		2
					NH4		4		1
					C21H32N7O16P3S	21	32	16	7	3	1
					C3H5O3	3	5	3
					H2O2		2	2
					Balance	0	0	0	0	0	0	0
						C	H	O	N	P	S	R
R_0697	CCPpp	R092	nr	2 h_c + 1 h2o2_c + 2 reduced-cytochrome-c = 2 oxidized-cytochrome-c + 2 h2o_c	H2		2
					H2O2		2	2
					R2							2
					=
					R2							2
					H4O2		4	2
					Balance	0	0	0	0	0	0	0
						C	H	O	N	P	S	R
R_0992-R_0669	GTHPi/GTHOr	R093	nr	1 h_c + 1 nadph_c + 1 h2o2_c = 2 h2o_c + 1 nadp_c	H		1
					C21H26N7O17P3	21	26	17	7	3
					H2O2		2	2
					=
					H4O2		4	2
					C21H25N7O17P3	21	25	17	7	3
					Balance	0	0	0	0	0	0	0
						C	H	O	N	P	S	R
R_0256	SERD_L	R094	nr	1 ser__L_c = 1 nh4_c + 1 pyr_c	C3H7NO3	3	7	3	1
					=
					NH4		4		1
					C3H3O3	3	3	3
					Balance	0	0	0	0	0	0	0
						C	H	O	N	P	S	R
R_0149-R_0133-R_0130-R_0150	-	Trehalose_CH	nr	1 h2o_c + 1 atp_c + 2 g6p_c = 1 pi_c + 1 ppi_c + 1 tre_c + 1 adp_c	H2O		2	1
					C10H12N5O13P3	10	12	13	5	3
					C6H11O9P	6	11	9		1
					C6H11O9P	6	11	9		1
					=
					HPO4		1	4		1
					HO7P2		1	7		2
					C12H22O11	12	22	11
					C10H12N5O10P2	10	12	10	5	2
					Balance	0	0	0	0	0	0	0
						C	H	O	N	P	S	R
Assumed	-	Glucose_CH	nr	1 h2o_c + 1 g6p_c = 1 pi_c + 1 glc__D_c	H2O		2	1
					C6H11O9P	6	11	9		1
					=
					HPO4		1	4		1
					C6H12O6	6	12	6
					Balance	0	0	0	0	0	0	0
						C	H	O	N	P	S	R
R_0130-R_0166-R_0164-R_0163-R_0165-EX_0034	-	Rhamnose_CH	nr	1 h_c + 1 atp_c + 1 nadph_c + 1 g6p_c = 1 ppi_c + 1 rmn_c + 1 adp_c + 1 nadp_c	H		1
					C10H12N5O13P3	10	12	13	5	3
					C21H26N7O17P3	21	26	17	7	3
					C6H11O9P	6	11	9		1
					=
					HO7P2		1	7		2
					C6H12O5	6	12	5
					C10H12N5O10P2	10	12	10	5	2
					C21H25N7O17P3	21	25	17	7	3
					Balance	0	0	0	0	0	0	0
						C	H	O	N	P	S	R
R_0391-R_0424-R_0423-R_0422-EX_0035	-	Glucosamine_CH	nr	1 h2o_c + 1 atp_c + 1 accoa_c + 1 f6p_c + 1 gln__L_c = 1 coa_c + 1 ppi_c + 1 glu__L_c + 1 acgam_c + 1 adp_c + 1 h_c	H2O		2	1
					C10H12N5O13P3	10	12	13	5	3
					C23H34N7O17P3S	23	34	17	7	3	1
					C6H11O9P	6	11	9		1
					C5H10N2O3	5	10	3	2
					=
					C21H32N7O16P3S	21	32	16	7	3	1
					HO7P2		1	7		2
					C5H8NO4	5	8	4	1
					C8H15NO6	8	15	6	1
					C10H12N5O10P2	10	12	10	5	2
					H		1
					Balance	0	0	0	0	0	0	0
						C	H	O	N	P	S	R
R-0401-R-0449-R-0450-R-0451-R-0452-R-0453-R-0454-R-0439	-	R_AICAR	nr	2 h2o_c + 5 atp_c + 1 10fthf_c + 1 co2_c + 1 gly_c + 1 r5p_c + 1 asp__L_c + 2 gln__L_c = 4 pi_c + 1 fum_c + 1 amp_c + 1 ppi_c + 2 glu__L_c + 4 adp_c + 8 h_c + 1 thf_c + 1 aicar_c	H4O2		4	2
					C10H12N5O13P3	10	12	13	5	3
					C10H12N5O13P3	10	12	13	5	3
					C10H12N5O13P3	10	12	13	5	3
					C10H12N5O13P3	10	12	13	5	3
					C10H12N5O13P3	10	12	13	5	3
					C20H21N7O7	20	21	7	7
					CO2	1		2
					C2H5NO2	2	5	2	1	1
					C5H9O8P	5	9	8
					C4H6NO4	4	6	4	1
					C5H10N2O3	5	10	3	2
					C5H10N2O3	5	10	3	2
					=
					HPO4		1	4		1
					HPO4		1	4		1
					HPO4		1	4		1
					HPO4		1	4		1
					C4H2O4	4	2	4
					C10H12N5O7P	10	12	7	5	1
					HO7P2		1	7		2
					C5H8NO4	5	8	4	1
					C5H8NO4	5	8	4	1
					C10H12N5O10P2	10	12	10	5	2
					C10H12N5O10P2	10	12	10	5	2
					C10H12N5O10P2	10	12	10	5	2
					C10H12N5O10P2	10	12	10	5	2
					H8		8
					C19H21N7O6	19	21	6	7
					C9H13N4O8P	9	13	8	4	1
					Balance	0	0	0	0	0	0	0
						C	H	O	N	P	S	R
R-0455-R-0456	-	R_IMP	r	1 10fthf_c + 1 aicar_c = 1 h2o_c + 1 thf_c + 1 imp_c	C20H21N7O7	20	21	7	7
					C9H13N4O8P	9	13	8	4	1
					=
					H2O		2	1
					C19H21N7O6	19	21	6	7
					C10H11N4O8P	10	11	8	4	1
					Balance	0	0	0	0	0	0	0
						C	H	O	N	P	S	R
R-0457-R-0394	-	R_GMP	nr	2 h2o_c + 1 atp_c + 1 gln__L_c + 1 nad_c + 1 imp_c = 3 h_c + 1 nadh_c + 1 amp_c + 1 ppi_c + 1 glu__L_c + 1 gmp_c	H4O2		4	2
					C10H12N5O13P3	10	12	13	5	3
					C5H10N2O3	5	10	3	2
					C21H26N7O14P2	21	26	14	7	2
					C10H11N4O8P	10	11	8	4	1
					=
					H3		3
					C21H27N7O14P2	21	27	14	7	2
					C10H12N5O7P	10	12	7	5	1
					HO7P2		1	7		2
					C5H8NO4	5	8	4	1
					C10H12N5O8P	10	12	8	5	1
					Balance	0	0	0	0	0	0	0
						C	H	O	N	P	S	R
R-0431-R-0438	-	R_AMP	nr	1 asp__L_c + 1 rgtp_c + 1 imp_c = 1 pi_c + 1 fum_c + 1 amp_c + 1 gdp_c + 2 h_c	C4H6NO4	4	6	4	1
					C10H12N5O14P3	10	12	14	5	3
					C10H11N4O8P	10	11	8	4	1
					=
					HPO4		1	4		1
					C4H2O4	4	2	4
					C10H12N5O7P	10	12	7	5	1
					C10H12N5O11P2	10	12	11	5	2
					H2		2
					Balance	0	0	0	0	0	0	0
						C	H	O	N	P	S	R
R-0458	GK1	R_GDP	r	1 atp_c + 1 gmp_c = 1 adp_c + 1 gdp_c	C10H12N5O13P3	10	12	13	5	3
					C10H12N5O8P	10	12	8	5	1
					=
					C10H12N5O10P2	10	12	10	5	2
					C10H12N5O11P2	10	12	11	5	2
					Balance	0	0	0	0	0	0	0
						C	H	O	N	P	S	R
-	-	rATP_RNA	nr	1 atp_c = 1 ratp_c	C10H12N5O13P3	10	12	13	5	3
					=
					C10H12N5O13P3	10	12	13	5	3
					Balance	0	0	0	0	0	0	0
						C	H	O	N	P	S	R
R-0467	-	rGTP_RNA	r	1 atp_c + 1 gdp_c = 1 rgtp_c + 1 adp_c	C10H12N5O13P3	10	12	13	5	3
					C10H12N5O11P2	10	12	11	5	2
					=
					C10H12N5O14P3	10	12	14	5	3
					C10H12N5O10P2	10	12	10	5	2
					Balance	0	0	0	0	0	0	0
						C	H	O	N	P	S	R
R-0404-R-0432-R-0477-R-0478-R-0075-R-0479-R-0480-R-0482-R-0460	-	rUTP_RNA	nr	5 atp_c + 1 hco3_c + 1 r5p_c + 1 o2_c + 1 asp__L_c + 1 gln__L_c = 1 co2_c + 2 pi_c + 1 amp_c + 1 ppi_c + 1 glu__L_c + 1 h2o2_c + 1 rutp_c + 4 adp_c + 2 h_c	C10H12N5O13P3	10	12	13	5	3
					C10H12N5O13P3	10	12	13	5	3
					C10H12N5O13P3	10	12	13	5	3
					C10H12N5O13P3	10	12	13	5	3
					C10H12N5O13P3	10	12	13	5	3
					HCO3	1	1	3
					C5H9O8P	5	9	8		1
					O2			2
					C4H6NO4	4	6	4	1
					C5H10N2O3	5	10	3	2
					=
					CO2	1		2
					HPO4		1	4		1
					HPO4		1	4		1
					C10H12N5O7P	10	12	7	5	1
					HO7P2		1	7		2
					C5H8NO4	5	8	4	1
					H2O2		2	2
					C9H11N2O15P3	9	11	15	2	3
					C10H12N5O10P2	10	12	10	5	2
					C10H12N5O10P2	10	12	10	5	2
					C10H12N5O10P2	10	12	10	5	2
					C10H12N5O10P2	10	12	10	5	2
					H2		2
					Balance	0	0	0	0	0	0	0
						C	H	O	N	P	S	R
R-0469	-	rCTP_RNA	nr	1 h2o_c + 1 atp_c + 1 gln__L_c + 1 rutp_c = 1 pi_c + 1 glu__L_c + 1 rctp_c + 1 adp_c + 2 h_c	H2O		2	1
					C10H12N5O13P3	10	12	13	5	3
					C5H10N2O3	5	10	3	2
					C9H11N2O15P3	9	11	15	2	3
					=
					HPO4		1	4		1
					C5H8NO4	5	8	4	1
					C9H12N3O14P3	9	12	14	3	3
					C10H12N5O10P2	10	12	10	5	2
					H2		2
					Balance	0	0	0	0	0	0	0
						C	H	O	N	P	S	R
coli_small	-	dATP_DNA	nr	1 h_c + 1 nadph_c + 1 ratp_c = 1 h2o_c + 1 datp_c + 1 nadp_c	H		1
					C21H26N7O17P3	21	26	17	7	3
					C10H12N5O13P3	10	12	13	5	3
					=
					H2O		2	1
					C10H12N5O12P3	10	12	12	5	3
					C21H25N7O17P3	21	25	17	7	3
					Balance	0	0	0	0	0	0	0
						C	H	O	N	P	S	R
coli_small	-	dGTP_DNA	nr	1 h_c + 1 nadph_c + 1 rgtp_c = 1 h2o_c + 1 dgtp_c + 1 nadp_c	H		1
					C21H26N7O17P3	21	26	17	7	3
					C10H12N5O14P3	10	12	14	5	3
					=
					H2O		2	1
					C10H12N5O13P3	10	12	13	5	3
					C21H25N7O17P3	21	25	17	7	3
					Balance	0	0	0	0	0	0	0
						C	H	O	N	P	S	R
coli_small	-	dCTP_DNA	nr	1 h_c + 1 nadph_c + 1 rctp_c = 1 h2o_c + 1 dctp_c + 1 nadp_c	H		1
					C21H26N7O17P3	21	26	17	7	3
					C9H12N3O14P3	9	12	14	3	3
					=
					H2O		2	1
					C9H12N3O13P3	9	12	13	3	3
					C21H25N7O17P3	21	25	17	7	3
					Balance	0	0	0	0	0	0	0
						C	H	O	N	P	S	R
R-0483-R-0486-R-0484-R-0538-R-0464-R-0485	-	dTTP_DNA	nr	1 h_c + 2 h2o_c + 2 atp_c + 1 mlthf_c + 1 nadph_c + 1 dctp_c = 1 nh4_c + 1 ppi_c + 1 dttp_c + 2 adp_c + 1 thf_c + 1 nadp_c	H		1
					H4O2		4	2
					C10H12N5O13P3	10	12	13	5	3
					C10H12N5O13P3	10	12	13	5	3
					C20H21N7O6	20	21	6	7
					C21H26N7O17P3	21	26	17	7	3
					C9H12N3O13P3	9	12	13	3	3
					=
					NH4		4		1
					HO7P2		1	7		2
					C10H13N2O14P3	10	13	14	2	3
					C10H12N5O10P2	10	12	10	5	2
					C10H12N5O10P2	10	12	10	5	2
					C19H21N7O6	19	21	6	7
					C21H25N7O17P3	21	25	17	7	3
					Balance	0	0	0	0	0	0	0
						C	H	O	N	P	S	R
coli_small	-	avg-Lip_Lip	nr	5.67 h_c + 1.57 h2o_c + 7.24 atp_c + 8.24 accoa_c + 13.91 nadph_c = 7.24 pi_c + 8.24 coa_c + 1 avglip_c + 7.24 adp_c + 13.91 nadp_c	5.67 H		5.67
					1.57 H2O		3.14	1.57
					7.24 C10H12N5O13P3	72.4	86.88	94.12	36.2	21.72
					8.24 C23H34N7O17P3S	189.52	280.16	140.08	57.68	24.72	8.24
					13.91 C21H26N7O17P3	292.11	361.66	236.47	97.37	41.73
					=
					7.24 HPO4		7.24	28.96		7.24
					8.24 C21H32N7O16P3S	173.04	263.68	131.84	57.68	24.72	8.24
					C16.48H32.96O2.57	16.48	31.96	2.57
					7.24 C10H12N5O10P2	72.4	86.88	72.4	36.2	14.48
					13.91 C21H25N7O17P3	292.11	347.75	236.47	97.37	41.73
					Balance	0	0	0	0	0	0	0
						C	H	O	N	P	S	R
R_0268	G3PD2	Glyc3P_Lip	nr	3 h_c + 1 nadph_c + 1 dhap_c = 1 sng3p_c + 1 nadp_c	H3		3
					C21H26N7O17P3	21	26	17	7	3
					C3H5O6P	3	5	6		1
					=
					C3H9O6P	3	9	6		1
					C21H25N7O17P3	21	25	17	7	3
					Balance	0	0	0	0	0	0	0
																Correction Factor
-	-	R_Protein	nr	R_Protein 0.02846 h_c + 1.7860 gly_c + 0.5147 ser__L_c + 1.7634 ala__L_c + 0.4862 glu__L_c + 0.4269 asp__L_c + 0.4329 arg__L_c + 0.4269 asn__L_c + 0.0017 cys__L_c + 0.4862 gln__L_c + 0.1198 his__L_c + 0.3605 ile__L_c + 0.6855 leu__L_c + 0.4518 lys__L_c + 0.0996 met__L_c + 0.2431 phe__L_c + 0.5254 pro__L_c + 0.5230 thr__L_c + 0.0011 trp__L_c + 0.1364 tyr__L_c + 0.7115 val__L_c = 10.18 h2o_c + 1 Pr…												1.1859
				MW mgAA/mmolAA	mmolAA/gProtein (Peyraud)	Chemical formula	AA	mgAA/gProtein (Peyraud)	C	H	O	N	P	S	R
					0.0284616	H	Proton			0.0284616
				75	1.78597	C2H5NO2	glycine	133.947	3.57193	8.92983	3.57193	1.78597				0.024	H	Proton
				105	0.514681	C3H7NO3	L-serine	54.0415	1.54404	3.60276	1.54404	0.514681				1.506	C2H5NO2	glycine
				89	1.76343	C3H7NO2	L-alanine	156.946	5.2903	12.344	3.52687	1.76343				0.434	C3H7NO3	L-serine
				147	0.486219	C5H8NO4	L-glutamate	71.4742	2.4311	3.88975	1.94488	0.486219				1.487	C3H7NO2	L-alanine
				133	0.426924	C4H6NO4	L-aspartate	56.7809	1.7077	2.56154	1.7077	0.426924				0.41	C5H8NO4	L-glutamate
				174	0.432853	C6H15N4O2	L-arginine	75.3165	2.59712	6.4928	0.865707	1.73141				0.36	C4H6NO4	L-aspartate
				132	0.426924	C4H8N2O3	L-asparagine	56.354	1.7077	3.41539	1.28077	0.853848				0.365	C6H15N4O2	L-arginine
				121	0.00166026	C3H7NO2S	L-cysteine	0.200891	0.00498078	0.0116218	0.00332052	0.00166026		0.00166026		0.36	C4H8N2O3	L-asparagine
				146	0.486219	C5H10N2O3	L-glutamine	70.988	2.4311	4.86219	1.45866	0.972438				0.0014	C3H7NO2S	L-cysteine
				155	0.119776	C6H9N3O2	L-histidine	18.5653	0.718655	1.07798	0.239552	0.359328				0.41	C5H10N2O3	L-glutamine
				131	0.360514	C6H13NO2	L-isoleucine	47.2273	2.16308	4.68668	0.721027	0.360514				0.101	C6H9N3O2	L-histidine
				131	0.68545	C6H13NO2	L-leucine	89.794	4.1127	8.91085	1.3709	0.68545				0.304	C6H13NO2	L-isoleucine
				146	0.451828	C6H15N2O2	L-lysine	65.9669	2.71097	6.77742	0.903656	0.903656				0.578	C6H13NO2	L-leucine
				149	0.0996156	C5H11NO2S	L-methionine	14.8427	0.498078	1.09577	0.199231	0.0996156		0.0996156		0.381	C6H15N2O2	L-lysine
				165	0.243109	C9H11NO2	L-phenylalanine	40.1131	2.18799	2.6742	0.486219	0.243109				0.084	C5H11NO2S	L-methionine
				118	0.525354	C5H9NO2	L-proline	61.9917	2.62677	4.72818	1.05071	0.525354				0.205	C9H11NO2	L-phenylalanine
				119	0.522982	C4H9NO3	L-threonine	62.2348	2.09193	4.70684	1.56895	0.522982				0.443	C5H9NO2	L-proline
				204	0.00110289	C11H12N2O2	L-tryptophane	0.224989	0.0121318	0.0132346	0.00220577	0.00220577				0.441	C4H9NO3	L-threonine
				791	0.136379	C9H11NO3	L-tyrosine	107.875	1.22741	1.50016	0.409136	0.136379				0.00093	C11H12N2O2	L-tryptophane
				117	0.71154	C5H11NO2	L-valine	83.2502	3.5577	7.82694	1.42308	0.71154				0.115	C9H11NO3	L-tyrosine
							=	=								0.6	C5H11NO2	L-valine
				18	10.1825	H2O	Water	183.286		20.3651	10.1825							=
							1 Protein	1000.08	43.19	69.7431	14.1	13.09		0.1		8.58633	H2O	Water
								Balance	0.00335974	3.477e-05	-0.00400125	-0.00328517	0	0.00127586	0	1000.08	mgAA/gProtein
							C	H	O	N	P	S	R	Correction Factor
-	-	R_Lipid	nr	2.4950 h2o_c + 2.4950 atp_c + 1.2475 ser__L_c + 2.4950 avglip_c + 1.2475 sng3p_c = 2.4950 h_c + 1.2475 nh4_c + 2.4950 pi_c + 1 Lipid + 2.4950 adp_c	2.49498	H2O		4.98995	2.49498					0.88
					2.49498	C10H12N5O13P3	24.9498	29.9397	32.4347	12.4749	7.48493
					1.24749	C3H7NO3	3.74246	8.73242	3.74246	1.24749
					2.49498	C16.48H32.96O2.57	41.1172	82.2344	6.41209
					1.24749	C3H9O6P	3.74246	11.2274	7.48493		1.24749
					=
					1.24749	NH4		4.98995		1.24749
					2.49498	HPO4		2.49498	9.9799		2.49498
					1 Lipid	Lipid	48.6021	97.2043	17.6395		1.24749
					2.49498	C10H12N5O10P2	24.9498	29.9397	24.9498	12.4749	4.98995
					2.49498	H		2.49498
					Balance		0	0	0	0	0	0	0
								1001.33	mgLipid-Compound/gLipid
							C	H	O	N	P	S	R	Correction Factor
-	-	R_Carbohydrate	nr	0.1957 tre_c + 1.9096 glc__D_c + 3.3612 rmn_c + 0.1828 acgam_c = 1 Carbohydrate	0.195661	C12H22O11	2.34793	4.30454	2.15227					0.905
					1.90955	C6H12O6	11.4573	22.9146	11.4573
					3.36117	C6H12O5	20.167	40.334	16.8058
					0.18281	C8H15NO6	1.46248	2.74215	1.09686	0.18281
					=
					1	Carbohydrate	35.4347	70.2953	31.5123	0.18281
					Balance		0	0	0	0	0	0	0
								1002.27	mgCarbohydrate-Compound/gCarbohydrate
							C	H	O	N	P	S	R	Correction Factor
-	-	R_PHB	nr	3.1494 phb_c = 1 PHB	3.14936	=	1 PHB	?	4C/7H/2O/	11.4943				11.494
									87
							C	H	O	N	P	S	R	Correction Factor
-	-	R_RNA	nr	2.0063 h_c + 0.4861 ratp_c + 0.6447 rgtp_c + 0.3806 rutp_c + 0.4948 rctp_c = 1 RNA	2.00629	H		2.00629						0.793
					0.486109	C10H12N5O13P3	4.86109	5.83331	6.31942	2.43054	1.45833
					0.644709	C10H12N5O14P3	6.44709	7.73651	9.02593	3.22354	1.93413
					0.38064	C9H11N2O15P3	3.42576	4.18704	5.7096	0.76128	1.14192
					0.494832	C9H12N3O14P3	4.45349	5.93798	6.92765	1.4845	1.4845
					=
					1	RNA	19.1874	25.7011	27.9826	7.89987	6.01887
					Balance		0	0	0	0	0	0	0
								1000.85	mgRNA-Compund/gRNA
							C	H	O	N	P	S	R	Correction Factor
-	-	R_DNA	nr	2.0717 h_c + 0.3033 datp_c + 0.67569 dgtp_c + 0.7649 dctp_c + 0.32781 dttp_c = 1 DNA	2.07167	H		2.07167						1.115
					0.30328	C10H12N5O12P3	3.0328	3.63936	3.63936	1.5164	0.90984
					0.67569	C10H12N5O13P3	6.7569	8.10828	8.78397	3.37845	2.02707
					0.76489	C9H12N3O13P3	6.88401	9.17868	9.94357	2.29467	2.29467
					0.32781	C10H13N2O14P3	3.2781	4.26153	4.58934	0.65562	0.98343
					=
					1	DNA	19.9518	27.2595	26.9562	7.84514	6.21501
					Balance		0	0	0	0	0	0	0
								1000.48	mgDNA-Compund/gDNA
						C	H	O	N	P	S	R
NGAM	-	ATPM_NGAM	nr	1 h2o_c + 1 atp_c = 1 pi_c + 1 adp_c + 1 h_c	H2O		2	1
					C10H12N5O13P3	10	12	13	5	3
					=
					HPO4		1	4		1
					C10H12N5O10P2	10	12	10	5	2
					H		1
					Balance	0	0	0	0	0	0	0
					Biomass Compound	MW [mg/mmol]	Compound Weight [mg/g]	Requirements mmol/g*h	mg/g
BiomassSynthesis	-	R_Growth	nr	63.0725 h2o_c + 59.81 atp_c + 0.5913 Protein + 0.0495 Lipid + 0.1643 Carbohydrate + 0.0236 PHB + 0.082 RNA + 0.03 DNA = 59.81 pi_c + 59.81 adp_c + 59.81 h_c + 1 Biomass_e	H2O	18		63.0725	1135.31
					C10H12N5O13P3	503		59.81	30084.4
					Protein		1000.08	0.5913	591.349
					Lipid		1001.33	0.0495	49.566
					Carbohydrate		1002.27	0.1643	164.673
					PHB		1000	0.0236	23.6
					RNA		1000.85	0.082	82.0701
					DNA		1000.48	0.03	30.0144
					=
					H	1		59.81	59.81
					HPO4	96		59.81	5741.76
					C10H12N5O10P2	424		59.81	25359.4
					Biomass_e				999.997	mg/g

## Sheet: Metabolites MextorquensCore
iRP911	iRP911 Elemental Formula (neutral species)	MextorquensCoreModel new M names	MextorquensCoreModel M map names	MextorquensCoreModel Elemental Formula (BIGG)	Protons for charge balancing
methanol[p]	CH4O	meoh_p	Methanol[p]	CH4O
oxidized-cytochrome-c	R	oxidized-cytochrome-c	ox-cyt-c	R
formaldehyde[p]	CH2O	fald_p	Formaldehyde[p]	CH2O
H+[p]	H	h_p	H+[p]	H
formate[p]	CH2O2	for_p	Formate[p]	CHO2	1 h_p
formate	CH2O2	for_c	Formate	CHO2	1 h_c
H+	H	h_c	-	H
CO2[p]	CO2	co2_p	CO2[p]	CO2
formaldehyde	CH2O	fald_c	Formaldehyde	CH2O
5,10-methylenetetrahydromethanopterin	C31H45N6O16P	mleneh4mpt_c	-	C31H42N6O16P	3 h_c
H2O	H2O	h2o_c	H2O	H2O
ATP	C10H16N5O13P3	atp_c	ATP	C10H12N5O13P3	4 h_c
10-formyltetrahydrofolate	C20H23N7O7	10fthf_c	-	C20H21N7O7	2 h_c
CO2	CO2	co2_c	CO2	CO2
NADH	C21H28N7O14P2	nadh_c	NADH	C21H27N7O14P2	2 h_c
glycine	C2H5NO2	gly_c	Glycine	C2H5NO2
5,10-methylenetetrahydrofolate	C20H23N7O6	mlthf_c	M-THF	C20H21N7O6	2 h_c
NH3	H3N	nh4_c	NH4	NH4
L-serine	C3H7NO3	ser__L_c	L-Serine	C3H7NO3
methanol[e]	CH4O	meoh_e	Methanol[e]	CH4O
formate[e]	CH2O2	for_e	Formate[e]	CHO2	1 h_e
glyoxylate	C2H2O3	glx_c	Glyoxylate	C2HO3	1 h_c
hydroxypyruvate	C3H4O4	hpyr_c	HP	C3H3O4	1 h_c
2-phospho-D-glycerate	C3H7O7P	2pg_c	2PG	C3H4O7P	3 h_c
phosphoenolpyruvate	C3H5O6P1	pep_c	PEP	C3H2O6P	3 h_c
oxaloacetate	C4H4O5	oaa_c	OAA	C4H2O5	2 h_c
phosphate	H3O4P1	pi_c	Pi	HPO4	2 h_c
(S)-malate / (R)-malate	C4H6O5	mal_c	Malate	C4H4O5	2 h_c
UQH2	H2R	qh2_c	QH2	H2R
CoA	C21H36N7O16P3S	coa_c	-	C21H32N7O16P3S	4 h_c
(S)-malyl-CoA	C25H40N7O20P3S	malylcoa_c	Malyl-CoA	C25H39N7O20P3S	1 h_c
acetyl-CoA	C23H38N7O17P3S	accoa_c	Acetyl-CoA	C23H34N7O17P3S	4 h_c
L-alanine	C3H7NO2	ala__L_c	L-Alanine	C3H7NO2
pyruvate	C3H4O3	pyr_c	Pyruvate	C3H3O3	1 h_c
acetoacetyl-CoA	C25H40N7O18P3S	aacoa_c	Acetoacetyl-CoA	C25H36N7O18P3S	4 h_c
NADPH	C21H30N7O17P3	nadph_c	NADPH	C21H26N7O17P3	4 h_c
(R)-3-hydroxybutanoyl-CoA	C25H42N7O18P3S	3hbcoa__R_c	-	C25H38N7O18P3S	4 h_c
poly-beta-hydroxybutyrate(n1)	-	phb_c	PHB	-
succinyl-CoA	C25H40N7O19P3S	succoa_c	Succinyl-CoA	C25H35N7O19P3S	5 h_c
succinate	C4H6O4	succ_c	Succinate	C4H4O4	2 h_c
crotonyl-CoA	C25H40N7O17P3S	ctncoa_c	Crotonyl-CoA	C25H40N7O17P3S
(2S)-ethylmalonyl-CoA	C26H42N7O19P3S	ethmalcoa_c	Ethylmalonyl-CoA	C26H37N7O19P3S	5 h_c
erythro-b-methylmalyl-CoA	C26H42N7O20P3S1	mmalcoa_c	Methylmalyl-CoA	C26H37N7O20P3S	5 h_c
propionyl-CoA	C24H40N7O17P3S	ppcoa_c	Propionyl-CoA	C24H36N7O17P3S	4 h_c
HCO3-	CHO3	hco3_c	HCO3-	HCO3	1 h_c
(S)-methylmalonyl-CoA	C25H40N7O19P3S	mmcoa__S_c	Methylmalonyl-CoA	C25H35N7O19P3S	5 h_c
citrate	C6H8O7	cit_c	Citrate	C6H5O7	3 h_c
2-oxoglutarate	C5H6O5	akg_c	AKG	C5H4O5	2 h_c
fumarate	C4H4O4	fum_c	Fumarate	C4H2O4	2 h_c
AMP	C10H14N5O7P	amp_c	AMP	C10H12N5O7P	2 h_c
diphosphate	H4O7P2	ppi_c	PPi	HO7P2	3 h_c
3-phospho-D-glycerate	C3H7O7P	3pg_c	3PG	C3H4O7P	3 h_c
L-glutamate	C5H9NO4	glu__L_c	L-Glutamate	C5H8NO4	1 h_c
D-glyceraldehyde-3-phosphate	C3H7O6P1	g3p_c	GA3P	C3H5O6P	2 h_c
glycerone-phosphate	C3H7O6P	dhap_c	DHAP	C3H5O6P	2 h_c
D-fructose-6-phosphate	C6H13O9P1	f6p_c	Fructose6P	C6H11O9P	2 h_c
D-glucose-6-phosphate	C6H13O9P	g6p_c	Glucose6P	C6H11O9P	2 h_c
sedoheptulose-7-phosphate	C7H15O10P	s7p_c	SED7P	C7H13O10P	2 h_c
D-erythrose-4-phosphate	C4H9O7P1	e4p_c	ERY4P	C4H7O7P	2 h_c
6-phospho-D-gluconate	C6H13O10P	6pgc_c	6-Phosphogluconate	C6H10O10P	3 h_c
D-ribose-5-phosphate	C5H11O8P1	r5p_c	Pentose-5P	C5H9O8P	2 h_c
O2	O2	o2_c	O2	O2
O2[e]	O2	o2_e	O2[e]	O2
L-aspartate	C4H7N1O4	asp__L_c	L-Aspartate	C4H6NO4	1 h_c
acetate	C2H4O2	ac_c	Acetate	C2H3O2	1 h_c
L-arginine	C6H14N4O2	arg__L_c	L-Arginine	C6H15N4O2	-1 h_c
L-asparagine	C4H8N2O3	asn__L_c	L-Asparagine	C4H8N2O3
SO42-	O4S1	so4_e	SO4[e]	SO4	2 h_e
SO42-	O4S1	so4_c	SO4	SO4	2 h_c
NH3[e]	H3N	nh4_e	NH4[e]	NH4
L-cysteine	C3H7NO2S	cys__L_c	L-Cysteine	C3H7NO2S
L-glutamine	C5H10N2O3	gln__L_c	L-Glutamine	C5H10N2O3
L-histidine	C6H9N3O2	his__L_c	L-Histidine	C6H9N3O2
L-isoleucine	C6H13NO2	ile__L_c	L-Isoleucine	C6H13NO2
L-leucine	C6H13NO2	leu__L_c	L-Leucine	C6H13NO2
L-lysine	C6H14N2O2	lys__L_c	L-Lysine	C6H15N2O2	-1 h_c
L-methionine	C5H11NO2S	met__L_c	L-Methionine	C5H11NO2S
L-phenylalanine	C9H11NO2	phe__L_c	L-Phenylalanine	C9H11NO2
L-proline	C5H9NO2	pro__L_c	L-Proline	C5H9NO2
L-threonine	C4H9NO3	thr__L_c	L-Threonine	C4H9NO3
L-tryptophan	C11H12N2O2	trp__L_c	L-Tryptophan	C11H12N2O2
L-tyrosine	C9H11NO3	tyr__L_c	L-Tyrosine	C9H11NO3
L-valine	C5H11NO2	val__L_c	L-Valine	C5H11NO2
CO2[e]	CO2	co2_e	CO2[e]	CO2
5,10-methenyltetrahydromethanopterin	C31H43N6O16P	menylh4mpt_c	-	C31H41N6O16P	2 h_c
5-formyltetrahydromethanopterin	C31H45N6O17P1	formh4mpt_c	-	C31H42N6O17P1	3 h_c
methanofuran	C34H44N4O15	mfr_c	-	C34H39N4O15	5 h_c
formylmethanofuran	C35H44N4O16	formmfr_c	-	C35H39N4O16	5 h_c
5,10-methenyltetrahydrofolate	C20H22N7O6	methf_c	-	C20H20N7O6	1 h_c
phosphate[e]	H3O4P1	pi_e	Pi[e]	HPO4	2 h_e
H2O[e]	H2O	h2o_e	H2O[e]	H2O
3-methyl-2-oxobutanoate	C5H8O3	3mob_c	3Mob	C5H7O3	1 h_c
D-lactate	C3H6O3	lac__D_c	(D)-Lactate	C3H5O3	1 h_c
D-lactate[e]	C3H6O3	lac__D_e	(D)-Lactate[e]	C3H5O3	1 h_e
glycolate	C2H4O3	glyclt_c	Glycolate	C2H3O3	1 h_c
glycolate[e]	C2H4O3	glyclt_e	Glycolate[e]	C2H3O3	1 h_e
H+[e]	H	h_e	H+[e]	H
H2O2	H2O2	h2o2_c	H2O2	H2O2
trehalose	C12H22O11	tre_c	Trehalose	C12H22O11
D-glucose	C6H12O6	glc__D_c	Glucose	C6H12O6
L-rhamnose	C6H12O5	rmn_c	Rhamnose	C6H12O5
N-acetyl-D-glucosamine	C8H15NO6	acgam_c	Glucosamine	C8H15NO6
ATP	C10H16N5O13P3	rATP_c	rATP	C10H12N5O13P3	4 h_c
GTP	C10H16N5O14P3	rGTP_c	rGTP	C10H12N5O14P3	4 h_c
UTP	C9H15N2O15P3	rUTP_c	rUTP	C9H11N2O15P3	4 h_c
CTP	C9H16N3O14P3	rCTP_c	rCTP	C9H12N3O14P3	4 h_c
dATP	C10H16N5O12P3	dATP_c	dATP	C10H12N5O12P3	4 h_c
dGTP	C10H16N5O13P3	dGTP_c	dGTP	C10H12N5O13P3	4 h_c
dCTP	C9H12N3O13P3	dCTP_c	dCTP	C9H12N3O13P3	4 h_c
dTTP	C10H17N2O14P3	dTTP_c	dTTP	C10H13N2O14P3	4 h_c
-	C16.48H32.96O2.57	avglip_c	Average-Lipid	C16.48H32.96O2.57
sn-glycerol-3-phosphate	C3H9O6P1	sng3p_c	Glyc3P	C3H9O6P
-	-	Protein	Protein	-
-	-	Lipid	Lipid	-
-	-	Carbohydrate	Carbohydrate	-
-	-	PHB	PHB(n)	-
-	-	RNA	RNA	-
-	-	DNA	DNA	-
ADP	C10H15N5O10P2	adp_c	ADP	C10H12N5O10P2	3 h_c
reduced-cytochrome-c	R	reduced-cytochrome-c	red-cyt-c	R
tetrahydromethanopterin	C30H45N6O16P1	h4mpt_c	-	C30H42N6O16P1	3 h_c
tetrahydrofolate	C19H23N7O6	thf_c	-	C19H21N7O6	2 h_c
NAD+	C21H27N7O14P2	nad_c	NAD+	C21H26N7O14P2	1 h_c
NADP+	C21H29N7O17P3	nadp_c	NADP+	C21H25N7O17P3	3 h_c
UQ	R	q_c	Q	R
IMP	C10H13N4O8P	imp_c	-	C10H11N4O8P	2 h_c
GMP	C10H14N5O8P	gmp_c	-	C10H12N5O8P	2 h_c
GDP	C10H15N5O11P2	gdp_c	-	C10H12N5O11P2	3 h_c
D-erythro-imidazole-glycerol-phosphate	C6H11N2O6P1	eig3p_c	-	C6H9N2O6P	2 h_c
aminoimidazole-carboxamide-ribonucleotide	C9H15N4O8P1	aicar_c	-	C9H13N4O8P	2 h_c
-	-	Biomass_e	Biomass	-

## Sheet: Methylglyoxal-Pathway
Mex_1p0374	1 glycine + 1 acetyl-CoA = 1 L-2-Aminoacetoacetate + 1 CoA
spontaneous	1 L-2-Aminoacetoacetate = 1 Aminoacetone + 1 CO2
Mex_1p4817	1 Aminoacetone + 1 H2O + 1 O2 = 1 methylglyoxal + 1 H2O2 + 1 NH3
R_0111	1 methylglyoxal + 1 glutathione = 1 S-lactoylglutathion
R_0102	1 S-lactoylglutathion + H2O = D-lactate + glutathione
Mex_1p0374-spontaneous-Mex_1p4817-R_0111-R_0102	2 H2O + 1 glycine + 1 acetyl-CoA + 1 O2 = 1 CO2 + 1 NH3 + 1 CoA + 1 (D)-lactate + 1 H2O2

## Sheet: Core Amino acid compression
Amino acid	Reaction M. extorquens	Reaction M. extorquensCoreModel	iRP911	Reversibility
Alanine	1 pyruvate + 1 L-glutamate = 1 L-alanine + 1 AKG	-	R-0430-R-0392-R-0526	r
Arginine	1 H+ + 2 H2O + 4 ATP + 1 acetyl-CoA + 1 NADPH + 1 HCO3- + 2 L-aspartate + 1 L-glutamine = 1 OAA + 3 Pi + 1 CoA + 1 fumarate + 1 AMP + 1 PPi + 1 acetate + 1 L-arginine	2 H+ + 2 H2O + 4 ATP + 1 acetyl-CoA + 1 NADPH + 1 HCO3- + 1 L-glutamate + 1 L-aspartate + 1 L-glutamine = 3 Pi + 1 CoA + 1 AKG + 1 fumarate + 1 AMP + 1 PPi + 1 acetate + 1 L-arginine	R-0547-R-0548-R-0549-R-0217-R-0550-R-0415-R-0433-R-0437-R-0404	nr
Aspartic acid	1 OAA + 1 L-glutamate = 1 AKG + 1 L-aspartate	-	R-0393	r
Asparagine	1 ATP + 1 NH3 + 1 L-aspartate = 1 AMP + 1 PPi + 1 L-asparagine	L-glutamine + L-aspartate + ATP + H2O = L-glutamate + L-asparagine + PPi + AMP	R-0435	nr
	1 H2O + 1 L-asparagine = 1 NH3 + 1 L-aspartate	-	R-0429	nr
Cysteine	3 H+ + 4 NADPH + 1 3PG + 1 L-glutamate + 1 SO4 = 1 NADH + 1 Pi + 1 AKG + 1 L-cysteine	-	KEGG Reactions (https://www.genome.jp/pathway/mea00270)	r
	4 H+ + 1 L-serine + 1 acetyl-CoA + 4 NADPH + 1 SO4 = 1 CoA + 1 acetate + 1 L-cysteine	-	R-0406-R-0405 (+4 H+ + 4 NADPH for SO4 reduction to H2S)	r
Glutamic acid	1 H+ + 1 NH3 + 1 NADPH + 1 AKG = 1 H2O + 1 L-glutamate	-	R-0402	r
	1 H+ + 1 NADPH + 1 AKG + 1 L-glutamine = 2 L-glutamate	-	R-0403	nr
Glutamine	1 ATP + 1 NH3 + 1 L-glutamate = 1 Pi + 1 L-glutamine	-	R-0397	nr
	1 H2O + 1 L-glutamine = 1 NH3 + 1 L-glutamate	-	R-0390	nr
Histidine	2 H2O + 2 ATP + 1 10-formyltetrahydrofolate + 1 P5P + 1 L-glutamine = 2 H+ + 2 NADH + 1 Pi + 1 AKG + 1 AMP + 2 PPi + 1 L-histidine + 1 IMP	3 H2O + 2 ATP + 1 10-formyltetrahydrofolate + 1 P5P + 1 L-glutamine = 2 H+ + 2 NADH + 1 Pi + 1 AKG + 1 AMP + 2 PPi + 1 L-histidine	R-0075-R-0227-R-0224-R-0225-R-0226-R-0223-R-0221-R-0193-R-0527-R-0220-R-0219-R-0455	nr
Isoleucine	1 H+ + 1 pyruvate + 1 NADPH + 1 L-glutamate + 1 L-threonine = 1 H2O + 1 CO2 + 1 NH3 + 1 AKG + 1 L-isoleucine	-	R-0255-R-0125-R-0127-R-0123-R-0115	nr
Leucine	1 H2O + 1 acetyl-CoA + 1 L-glutamate + 1 3-methyl-2-oxobutanoate = 1 H+ + 1 CO2 + 1 NADH + 1 CoA + 1 AKG + 1 L-leucine	-	R-0119-R-0129-R-0128-R-0120-R-0121-R-0113	nr
Lysine	2 H+ + 1 ATP + 1 pyruvate + 2 NADPH + 1 succinyl-CoA + 1 L-glutamate + 1 L-aspartate = 1 CO2 + 1 Pi + 1 CoA + 1 succinate + 1 AKG + 1 L-lysine	-	R-0261-R-0241-R-0214-R-0216-R-0210-R-0965-R-0211-R-0213-R-0212	nr
Methionine	7 H+ + 1 ATP + 1 5,10-methylenetetrahydrofolate + 1 acetyl-CoA + 7 NADPH + 1 L-aspartate + 1 SO4 = 1 Pi + 1 CoA + 1 acetate + 1 L-methionine	-	R-0261-R-0241-R-0257-R-0206-R-0201-R-0207-R-0208	nr
Phenylalanine	1 H+ + 1 ATP + 2 PEP + 1 NADPH + 1 L-glutamate + 1 E4P = 1 H2O + 1 CO2 + 4 Pi + 1 AKG + 1 L-phenylalanine	-	R-0177-R-0195-R-0190-R-0168-R-0194-R-0178-R-0189-R-0185-R-0169-R-0524	nr
Proline	2 H+ + 1 ATP + 2 NADPH + 1 L-glutamate = 1 H2O + 1 Pi + 1 L-proline	-	R-0544-R-0545-R-0546-R-0410	nr
	-	2 L-glutamate + acetyl-CoA + ATP + NADPH + H+ + H2O = CoA + Pi + AKG + L-proline + NH3 + acetate	R-0547-R-0548-R-0549-R-0217-R-0550-R-0413	nr
Threonine	2 H+ + 1 H2O + 2 ATP + 2 NADPH + 1 L-aspartate = 1 Pi + 1 L-threonine	-	R-0261-R-0241-R-0257-R-0260-R-0249	nr
Tryptophan	1 H+ + 2 ATP + 1 L-serine + 2 PEP + 1 NADPH + 1 E4P + 1 P5P + 1 L-glutamine = 2 H2O + 1 CO2 + 4 Pi + 1 pyruvate + 1 AMP + 1 PPi + 1 L-glutamate + 1 GA3P + 1 L-tryptophane	-	R-0177-R-0195-R-0190-R-0168-R-0194-R-0178-R-0189-R-0181-R-0075-R-0179-R-0180-R-0191-R-0182	nr
Tyrosine	1 ATP + 2 PEP + 1 NADPH + 1 L-glutamate + 1 E4P = 1 CO2 + 1 NADH + 4 Pi + 1 AKG + 1 L-tyrosine	-	R-0177-R-0195-R-0190-R-0168-R-0194-R-0178-R-0189-R-0185-R-0523-R-0525	nr
Valine	1 L-glutamate + 1 3-methyl-2-oxobutanoate = 1 AKG + 1 L-valine	-	R-0114	r

## Sheet: Arginine
R-0547-R-0548-R-0549-R-0217-R-0550-R-0415-R-0433-R-0437-R-0404	HCO3- + L-glutamine + L-aspartate + L-glutamate + acetyl-CoA + 4 ATP + NADPH + 2 H+ + 2 H2O = CoA + 2 ADP + 3 phosphate + NADP+ + 2-oxoglutarate + acetate + AMP + diphosphate + L-arginine + fumarate	nr
Reactions for compression
R-0547	L-glutamate + acetyl-CoA = N-acetyl-L-glutamate + CoA	r
R-0548	N-acetyl-L-glutamate + ATP = N-acetylglutamyl-phosphate + ADP	r
R-0549	N-acetylglutamyl-phosphate + NADPH + H+ = N-acetyl-L-glutamate-5-semialdehyde + phosphate + NADP+	r
R-0217	N-acetyl-L-ornithine + 2-oxoglutarate = L-glutamate + N-acetyl-L-glutamate-5-semialdehyde	r
R-0550	N-acetyl-L-ornithine + H2O = L-ornithine + acetate	nr
R-0415	carbamoyl-phosphate + L-ornithine = phosphate + L-citrulline	r
R-0433	ATP + L-citrulline + L-aspartate = AMP + diphosphate + L-arginino-succinate	nr
R-0437	L-arginino-succinate = L-arginine + fumarate	r
Additional reactions
R-0414	L-arginine + H2O = L-ornithine + urea	r
R-0551	L-glutamate + N-acetyl-L-ornithine = N-acetyl-L-glutamate + L-ornithine	nr
R-0411	L-proline + FAD = (S)-1-pyrroline-5-carboxylate + FADH2	nr
R-0410	(S)-1-pyrroline-5-carboxylate + NADPH + H+ = L-proline + NADP+	nr
R-0412	(S)-1-pyrroline-5-carboxylate + NAD+ + 2 H2O = L-glutamate + NADH + H+	nr
R-0218	N2-succinyl-L-ornithine + 2-oxoglutarate = L-glutamate + N2-succinyl-L-glutamate-5-semialdehyde	r
R-0412	(S)-1-pyrroline-5-carboxylate + NAD+ + 2 H2O = L-glutamate + NADH + H+	nr
R-0413	L-ornithine = L-proline + NH3	nr
R-0416	ATP + L-proline + tRNA(Pro) = AMP + diphosphate + L-prolyl-tRNA(Pro)	nr
R-0417	ATP + L-arginine + tRNA(Arg) = AMP + diphosphate + L-arginyl-tRNA(Arg)	nr
R-0544	L-glutamate + ATP = L-glutamate-5-phosphate + ADP	nr
R-0545	L-glutamate-5-phosphate + NADPH + H+ = L-glutamate-gamma-semialdehyde + phosphate + NADP+	r
R-0546	L-glutamate-gamma-semialdehyde = (S)-1-pyrroline-5-carboxylate + H2O	r
Carbamoyl-phosphate biosynthesis
R-0404	2 ATP + L-glutamine + HCO3- + H+ + H2O = 2 ADP + phosphate + L-glutamate + carbamoyl-phosphate	r
R-0547-R-0548-R-0549-R-0217-R-0550-R-0415-R-0433-R-0437-R-0404	HCO3- + L-glutamine + L-aspartate + L-glutamate + acetyl-CoA + 4 ATP + NADPH + 2 H+ + 2 H2O = CoA + 2 ADP + 3 phosphate + NADP+ + 2-oxoglutarate + acetate + AMP + diphosphate + L-arginine + fumarate

## Sheet: Cystein
R-0406-R-0405	acetyl-CoA + L-serine + H2S = CoA + L-cysteine + acetate	r
1.)-2.)-3.)	3 H+ + 4 NADPH + 3-phospho-D-glycerate + NAD+ + SO4 + L-glutamate = 2-oxoglutarate + L-Cysteine + Orthophosphate + NADH	nr
Reactions for compression
R-0405	O-acetyl-L-serine + H2S = L-cysteine + acetate	r
R-0406	acetyl-CoA + L-serine = CoA + O-acetyl-L-serine	r
R-0407	D-cysteine + H2O = H2S + NH3 + pyruvate	r
R-0408	ATP + L-cysteine + tRNA(Cys) = AMP + diphosphate + L-cysteinyl-tRNA(Cys)	nr
R-0409	3-mercaptopyruvate + cyanide = pyruvate + thiocyanate	nr
R-0665	HSO3- + 3 NADPH + 4 H+ = H2S + 3 NADP+ + 3 H2O	r
New reaction from 3PG (see KEGG: https://www.genome.jp/pathway/mea00270)
1.)	3-phospho-D-glycerate + NAD+ = 3-phosphooxypyruvate + NADH + H+	r
2.)	3-phosphooxypyruvate + L-glutamate = O-phospho-L-serine + 2-oxoglutarate	r
3.)	O-Phospho-L-serine + Hydrogen sulfide <=> L-Cysteine + Orthophosphate	r
+	4 H+ + 4 NADPH for SO4 to H2S reduction

## Sheet: Histidin
R-0075-R-0227-R-0224-R-0225-R-0226-R-0223	2 ATP + D-ribose-5-phosphate + 2 H2O + L-glutamine = AMP + 2 diphosphate + L-glutamate + D-erythro-imidazole-glycerol-phosphate + aminoimidazole-carboxamide-ribonucleotide	nr
R-0221-R-0193-R-0527-R-0220-R-0219	D-erythro-imidazole-glycerol-phosphate + L-glutamate + 2 NAD+ + H2O = L-histidine + 2-oxoglutarate + phosphate + 2 NADH + 2 H+	nr
Reactions for compression
R-0193	imidazol-acetol-phosphate + L-glutamate = L-histidinol-phosphate + 2-oxoglutarate	r
R-0219	histidinal + NAD+ + H2O = L-histidine + NADH + H+	nr
R-0220	L-histidinol + NAD+ = histidinal + NADH + H+	nr
R-0221	D-erythro-imidazole-glycerol-phosphate = imidazol-acetol-phosphate + H2O	nr
R-0223	phosphoribulosylformimino-AICAR-phosphate + L-glutamine = L-glutamate + D-erythro-imidazole-glycerol-phosphate + aminoimidazole-carboxamide-ribonucleotide	nr
R-0224	phosphoribosyl-ATP + H2O = phosphoribosyl-AMP + diphosphate	nr
R-0225	phosphoribosyl-AMP + H2O = phosphoribosylformimino-AICAR-phosphate	nr
R-0226	phosphoribosylformimino-AICAR-phosphate = phosphoribulosylformimino-AICAR-phosphate	nr
R-0227	ATP + 5-phosphoribosyl-1-pyrophosphate = phosphoribosyl-ATP + diphosphate	r
R-0235	formamide + H2O = formate + NH3	nr
R-0527	L-histidinol-phosphate + H2O = L-histidinol + phosphate	nr
R-0757	N-formyl-L-glutamate + H2O = L-glutamate + formate	nr
R-0075	ATP + D-ribose-5-phosphate = AMP + 5-phosphoribosyl-1-pyrophosphate	nr
R-0455	aminoimidazole-carboxamide-ribonucleotide + 10-formyltetrahydrofolate = phosphoribosyl-formamido-carboxamide + tetrahydrofolate	r
R-0456	phosphoribosyl-formamido-carboxamide = IMP + H2O
R-0431	GTP + IMP + L-aspartate = GDP + phosphate + adenylo-succinate
R-0438	adenylo-succinate = fumarate + AMP
R-0467	GDP + ATP = GTP + ADP

## Sheet: Isoleucin-Leucin
Isoleucin
R-0255-R-0125-R-0127-R-0123-R-0115	L-glutamate + NADPH + H+ + L-threonine + pyruvate = CO2 + NH3 + NADP+ + H2O + L-isoleucine + 2-oxoglutarate	nr
Leucin
R-0119-R-0129-R-0128-R-0120-R-0121-R-0113	NAD+ + acetyl-CoA + 3-methyl-2-oxobutanoate + H2O + L-glutamate = CoA + NADH + H+ + CO2 + L-leucine + 2-oxoglutarate	nr
Reactions for compression
R-0113	4-methyl-2-oxopentanoate + L-glutamate = L-leucine + 2-oxoglutarate	r
R-0114	3-methyl-2-oxobutanoate + L-glutamate = L-valine + 2-oxoglutarate	r
R-0115	2-keto-3-methyl-valerate + L-glutamate = L-isoleucine + 2-oxoglutarate	r
R-0116	ATP + L-valine + tRNA(Val) = AMP + diphosphate + L-valyl-tRNA(Val)	nr
R-0117	ATP + L-leucine + tRNA(Leu) = AMP + diphosphate + L-leucyl-tRNA(Leu)	nr
R-0118	ATP + L-isoleucine + tRNA(Ile) = AMP + diphosphate + L-isoleucyl-tRNA(Ile)	nr
R-0119	acetyl-CoA + 3-methyl-2-oxobutanoate + H2O = (2S)-2-isopropylmalate + CoA	nr
R-0120	3-isopropylmalate + NAD+ = 2-isopropyl-3-oxosuccinate + NADH + H+	r
R-0121	2-isopropyl-3-oxosuccinate = 4-methyl-2-oxopentanoate + CO2	nr
R-0122	2,3-dihydroxy-isovalerate = 3-methyl-2-oxobutanoate + H2O	r
R-0123	2,3-dihydroxy-3-methylvalerate = 2-keto-3-methyl-valerate + H2O	nr
R-0124	2 pyruvate = 2-acetolactate + CO2	r
R-0125	pyruvate + 2-oxobutanoate + H+ = 2-aceto-2-hydroxy-butyrate + CO2	nr
R-0126	2-acetolactate + NADPH + H+ = 2,3-dihydroxy-isovalerate + NADP+	r
R-0127	2-aceto-2-hydroxy-butyrate + NADPH + H+ = 2,3-dihydroxy-3-methylvalerate + NADP+	r
R-0128	isopropylmaleate + H2O = 3-isopropylmalate	r
R-0129	isopropylmaleate + H2O = (2S)-2-isopropylmalate	r
R-0255	L-threonine = 2-oxobutanoate + NH3 + H+	nr

[truncated: 9 more sheets: Lysin, Methionin, Phenylalanin, Prolin, Threonine, Tryptophan, Tyrosine, Purine, Pyrimidine]
